# Supplementary material for: Argot2: a large scale function prediction tool relying on semantic similarity of weighted Gene Ontology terms
Source: BMC Bioinformatics. 2012 Mar 28;13(Suppl 4):S14. doi: 10.1186/1471-2105-13-S4-S14 (PMC3314586; doi:10.1186/1471-2105-13-S4-S14)
Supplement: Additional file 3 — Precision/Recall curves for the Eukaryota dataset. Precision/recall curves for Molecular Function (MF), Biological Process (BP) and Cellular Component (CC) calculated with methods m1 and m2 for Eukaryota test set. [file 1471-2105-13-S4-S14-S3.xls]

## Sheet: m1_BP (data)
Sliding threshold: no propagation of predicted and true terms
	ARGOT2
	A2 BH_with
	TS_Thr	Precision	1 - Precision	Recall
	0	0.173	0.827	0.969
	0.1	0.405	0.595	0.969
	0.2	0.466	0.534	0.969
	0.3	0.505	0.495	0.969
	0.4	0.527	0.473	0.969
	0.5	0.546	0.454	0.969
	1	0.608	0.392	0.969
	1.5	0.636	0.364	0.969
	2	0.654	0.346	0.969
	2.5	0.667	0.333	0.969
	3	0.678	0.322	0.969
	4	0.695	0.305	0.968
	5	0.707	0.293	0.968
	6	0.718	0.282	0.968
	7	0.727	0.273	0.968
	10	0.749	0.251	0.968
	20	0.789	0.211	0.964
	30	0.819	0.181	0.961
	40	0.837	0.163	0.956
	50	0.847	0.153	0.952
	60	0.855	0.145	0.949
	70	0.862	0.138	0.947
	80	0.869	0.131	0.943
	90	0.876	0.124	0.94
	100	0.882	0.118	0.939
	110	0.887	0.113	0.936
	120	0.89	0.11	0.935
	130	0.894	0.106	0.932
	140	0.898	0.102	0.929
	150	0.901	0.099	0.926
	160	0.905	0.095	0.923
	170	0.908	0.092	0.921
	180	0.91	0.09	0.92
	190	0.912	0.088	0.917
	200	0.914	0.086	0.915
	210	0.916	0.084	0.914
	220	0.919	0.081	0.911
	230	0.92	0.08	0.907
	240	0.921	0.079	0.905
	250	0.922	0.078	0.903
	260	0.924	0.076	0.902
	270	0.925	0.075	0.897
	280	0.927	0.073	0.894
	290	0.929	0.071	0.892
	300	0.93	0.07	0.889
	310	0.932	0.068	0.886
	320	0.933	0.067	0.884
	330	0.935	0.065	0.882
	340	0.936	0.064	0.88
	350	0.937	0.063	0.876
	400	0.942	0.058	0.861
	500	0.95	0.05	0.837
	600	0.953	0.047	0.812
	700	0.956	0.044	0.788
	800	0.96	0.04	0.765
	900	0.962	0.038	0.745
	1000	0.965	0.035	0.727
	1200	0.967	0.033	0.688
	1500	0.971	0.029	0.636
	2000	0.974	0.026	0.566
	3000	0.98	0.02	0.471
	4000	0.985	0.015	0.398
	5000	0.991	0.009	0.348
	6000	0.99	0.01	0.31
	7000	0.992	0.008	0.276
	8000	0.989	0.011	0.244
	9000	0.988	0.012	0.219
	10000	0.989	0.011	0.19
	15000	1	0	0.099
	20000	1	0	0.038
	A2 B_with
	TS_Thr	Precision	1 - Precision	Recall
	0	0.785	0.215	0.917
	0.1	0.796	0.204	0.917
	0.2	0.803	0.197	0.917
	0.3	0.806	0.194	0.917
	0.4	0.811	0.189	0.917
	0.5	0.814	0.186	0.917
	1	0.829	0.171	0.917
	1.5	0.839	0.161	0.917
	2	0.844	0.156	0.917
	2.5	0.85	0.15	0.917
	3	0.856	0.144	0.917
	4	0.864	0.136	0.916
	5	0.87	0.13	0.916
	6	0.874	0.126	0.916
	7	0.879	0.121	0.915
	10	0.888	0.112	0.915
	20	0.905	0.095	0.913
	30	0.914	0.086	0.909
	40	0.922	0.078	0.906
	50	0.927	0.073	0.902
	60	0.93	0.07	0.898
	70	0.933	0.067	0.896
	80	0.936	0.064	0.893
	90	0.939	0.061	0.889
	100	0.941	0.059	0.887
	110	0.942	0.058	0.884
	120	0.945	0.055	0.883
	130	0.946	0.054	0.88
	140	0.947	0.053	0.878
	150	0.948	0.052	0.876
	160	0.949	0.051	0.873
	170	0.949	0.051	0.872
	180	0.951	0.049	0.871
	190	0.952	0.048	0.869
	200	0.952	0.048	0.867
	210	0.954	0.046	0.865
	220	0.954	0.046	0.863
	230	0.955	0.045	0.86
	240	0.957	0.043	0.857
	250	0.957	0.043	0.855
	260	0.958	0.042	0.854
	270	0.958	0.042	0.853
	280	0.958	0.042	0.85
	290	0.958	0.042	0.849
	300	0.959	0.041	0.847
	310	0.96	0.04	0.845
	320	0.961	0.039	0.842
	330	0.961	0.039	0.84
	340	0.963	0.037	0.84
	350	0.963	0.037	0.837
	400	0.967	0.033	0.829
	500	0.971	0.029	0.808
	600	0.975	0.025	0.791
	700	0.978	0.022	0.774
	800	0.98	0.02	0.754
	900	0.98	0.02	0.738
	1000	0.981	0.019	0.727
	1200	0.983	0.017	0.702
	1500	0.984	0.016	0.657
	2000	0.986	0.014	0.612
	3000	0.99	0.01	0.537
	4000	0.989	0.011	0.477
	5000	0.988	0.012	0.432
	6000	0.991	0.009	0.395
	7000	0.99	0.01	0.362
	8000	0.991	0.009	0.326
	9000	0.99	0.01	0.306
	10000	0.988	0.012	0.287
	15000	0.986	0.014	0.17
	20000	0.994	0.006	0.098
	A2 BH_without
	TS_Thr	Precision	1 - Precision	Recall
	0	0.166	0.834	0.949
	0.1	0.38	0.62	0.945
	0.2	0.437	0.563	0.942
	0.3	0.477	0.523	0.942
	0.4	0.5	0.5	0.94
	0.5	0.518	0.482	0.94
	1	0.574	0.426	0.937
	1.5	0.605	0.395	0.935
	2	0.621	0.379	0.934
	2.5	0.635	0.365	0.932
	3	0.644	0.356	0.931
	4	0.663	0.337	0.927
	5	0.677	0.323	0.925
	6	0.688	0.312	0.923
	7	0.697	0.303	0.921
	10	0.718	0.282	0.916
	20	0.758	0.242	0.901
	30	0.783	0.217	0.887
	40	0.803	0.197	0.88
	50	0.816	0.184	0.87
	60	0.826	0.174	0.864
	70	0.832	0.168	0.857
	80	0.837	0.163	0.851
	90	0.844	0.156	0.845
	100	0.85	0.15	0.841
	110	0.857	0.143	0.835
	120	0.863	0.137	0.831
	130	0.866	0.134	0.826
	140	0.87	0.13	0.82
	150	0.872	0.128	0.815
	160	0.876	0.124	0.811
	170	0.877	0.123	0.807
	180	0.88	0.12	0.804
	190	0.882	0.118	0.802
	200	0.885	0.115	0.798
	210	0.887	0.113	0.795
	220	0.891	0.109	0.791
	230	0.893	0.107	0.788
	240	0.895	0.105	0.786
	250	0.896	0.104	0.783
	260	0.897	0.103	0.777
	270	0.9	0.1	0.776
	280	0.901	0.099	0.774
	290	0.9	0.1	0.767
	300	0.901	0.099	0.763
	310	0.902	0.098	0.76
	320	0.903	0.097	0.757
	330	0.906	0.094	0.755
	340	0.907	0.093	0.752
	350	0.909	0.091	0.748
	400	0.914	0.086	0.733
	500	0.926	0.074	0.715
	600	0.928	0.072	0.692
	700	0.931	0.069	0.674
	800	0.936	0.064	0.651
	900	0.941	0.059	0.636
	1000	0.943	0.057	0.617
	1200	0.949	0.051	0.586
	1500	0.955	0.045	0.55
	2000	0.965	0.035	0.502
	3000	0.972	0.028	0.423
	4000	0.978	0.022	0.357
	5000	0.987	0.013	0.311
	6000	0.988	0.012	0.282
	7000	0.992	0.008	0.245
	8000	0.99	0.01	0.21
	9000	0.99	0.01	0.192
	10000	0.988	0.012	0.173
	15000	0.994	0.006	0.09
	20000	1	0	0.035
	A2 B_without
	TS_Thr	Precision	1 - Precision	Recall
	0	0.764	0.236	0.875
	0.1	0.772	0.228	0.874
	0.2	0.777	0.223	0.874
	0.3	0.781	0.219	0.874
	0.4	0.783	0.217	0.874
	0.5	0.787	0.213	0.874
	1	0.799	0.201	0.871
	1.5	0.809	0.191	0.87
	2	0.815	0.185	0.868
	2.5	0.82	0.18	0.867
	3	0.824	0.176	0.865
	4	0.832	0.168	0.861
	5	0.838	0.162	0.86
	6	0.842	0.158	0.86
	7	0.847	0.153	0.857
	10	0.858	0.142	0.851
	20	0.875	0.125	0.84
	30	0.881	0.119	0.834
	40	0.892	0.108	0.826
	50	0.898	0.102	0.821
	60	0.902	0.098	0.815
	70	0.905	0.095	0.812
	80	0.911	0.089	0.807
	90	0.914	0.086	0.803
	100	0.915	0.085	0.797
	110	0.915	0.085	0.792
	120	0.917	0.083	0.788
	130	0.918	0.082	0.785
	140	0.921	0.079	0.781
	150	0.922	0.078	0.778
	160	0.924	0.076	0.775
	170	0.924	0.076	0.771
	180	0.925	0.075	0.767
	190	0.925	0.075	0.764
	200	0.925	0.075	0.761
	210	0.925	0.075	0.756
	220	0.927	0.073	0.753
	230	0.928	0.072	0.75
	240	0.929	0.071	0.748
	250	0.931	0.069	0.746
	260	0.933	0.067	0.745
	270	0.934	0.066	0.742
	280	0.935	0.065	0.74
	290	0.935	0.065	0.738
	300	0.935	0.065	0.735
	310	0.936	0.064	0.734
	320	0.936	0.064	0.729
	330	0.936	0.064	0.727
	340	0.936	0.064	0.725
	350	0.936	0.064	0.722
	400	0.94	0.06	0.711
	500	0.948	0.052	0.69
	600	0.952	0.048	0.676
	700	0.955	0.045	0.657
	800	0.957	0.043	0.638
	900	0.96	0.04	0.622
	1000	0.961	0.039	0.611
	1200	0.962	0.038	0.587
	1500	0.965	0.035	0.548
	2000	0.971	0.029	0.503
	3000	0.974	0.026	0.431
	4000	0.98	0.02	0.366
	5000	0.977	0.023	0.316
	6000	0.981	0.019	0.285
	7000	0.981	0.019	0.245
	8000	0.98	0.02	0.213
	9000	0.984	0.016	0.193
	10000	0.983	0.017	0.181
	15000	0.975	0.025	0.112
	20000	0.983	0.017	0.072
	ARGOT
	A. B_with
	TS_Thr	Precision	1 - Precision	Recall
	1	0.757711	0.242289	0.875291
	2	0.771002	0.228998	0.87587
	3	0.792364	0.207636	0.875297
	4	0.804189	0.195811	0.87527
	5	0.825798	0.174202	0.874352
	6	0.835302	0.164698	0.874649
	7	0.847293	0.152707	0.871971
	8	0.87885	0.12115	0.86564
	9	0.883547	0.116453	0.85336
	10	0.89105	0.10895	0.849003
	11	0.896275	0.103725	0.845507
	12	0.899177	0.100823	0.841174
	13	0.905516	0.0944838	0.836195
	14	0.906334	0.0936655	0.828814
	15	0.906544	0.0934557	0.828276
	16	0.912306	0.0876939	0.820644
	17	0.913356	0.0866438	0.812466
	18	0.914523	0.0854775	0.810871
	19	0.914523	0.0854775	0.806931
	20	0.914523	0.0854775	0.800746
	21	0.919779	0.0802205	0.802828
	22	0.920251	0.0797489	0.793715
	23	0.934119	0.0658814	0.735959
	24	0.935059	0.0649412	0.705625
	25	0.935059	0.0649412	0.669927
	26	0.946215	0.0537852	0.51619
	27	0.946215	0.0537852	0.411768
	28	0.946215	0.0537852	0.344056
	29	0.946215	0.0537852	0.272723
	30	0.946215	0.0537852	0.0932108
	A. B_without
	TS_Thr	Precision	1 - Precision	Recall
	1	0.785716	0.214284	0.83289
	2	0.808103	0.191897	0.834731
	3	0.818085	0.181915	0.829134
	4	0.818085	0.181915	0.829811
	5	0.818085	0.181915	0.821833
	6	0.83588	0.16412	0.822301
	7	0.83588	0.16412	0.81021
	8	0.83588	0.16412	0.788943
	9	0.841588	0.158412	0.778913
	10	0.841588	0.158412	0.769104
	11	0.841588	0.158412	0.753708
	12	0.853104	0.146896	0.748084
	13	0.853104	0.146896	0.741606
	14	0.853104	0.146896	0.733066
	15	0.857027	0.142973	0.728431
	16	0.857522	0.142478	0.715482
	17	0.857522	0.142478	0.712331
	18	0.861386	0.138614	0.706791
	19	0.861386	0.138614	0.703107
	20	0.861386	0.138614	0.694657
	21	0.865245	0.134755	0.694605
	22	0.865245	0.134755	0.676809
	23	0.865245	0.134755	0.628994
	24	0.871216	0.128784	0.592834
	25	0.871216	0.128784	0.558207
	26	0.871216	0.128784	0.41541
	27	0.874325	0.125675	0.30189
	28	0.874325	0.125675	0.239105
	29	0.874325	0.125675	0.174902
	30	0.874325	0.125675	0.0703648
	Blast2GO
	B_with
	Annotation Cutoff	Precision	1 - Precision	Recall
	1	0.64	0.36	0.52
	10	0.64	0.36	0.52
	20	0.64	0.36	0.52
	30	0.64	0.36	0.52
	40	0.64	0.36	0.496
	50	0.637	0.363	0.435
	60	0.594	0.406	0.318
	70	0.557	0.443	0.215
	80	0.482	0.518	0.117
	90	0.428	0.572	0.046
	99	0.307	0.693	0.015

## Sheet: m1_MF (data)
Sliding threshold: no propagation of predicted and true terms
	ARGOT2
	A2 BH_with
	TS_Thr	Precision	1 - Precision	Recall
	0	0.273	0.727	0.974
	0.1	0.561	0.439	0.974
	0.2	0.608	0.392	0.974
	0.3	0.639	0.361	0.974
	0.4	0.664	0.336	0.974
	0.5	0.68	0.32	0.974
	1	0.724	0.276	0.974
	1.5	0.748	0.252	0.974
	2	0.76	0.24	0.974
	2.5	0.77	0.23	0.974
	3	0.775	0.225	0.974
	4	0.785	0.215	0.973
	5	0.795	0.205	0.973
	6	0.803	0.197	0.973
	7	0.809	0.191	0.973
	10	0.82	0.18	0.973
	20	0.847	0.153	0.971
	30	0.864	0.136	0.968
	40	0.875	0.125	0.965
	50	0.882	0.118	0.961
	60	0.889	0.111	0.959
	70	0.894	0.106	0.957
	80	0.901	0.099	0.955
	90	0.908	0.092	0.952
	100	0.913	0.087	0.949
	110	0.915	0.085	0.945
	120	0.919	0.081	0.942
	130	0.921	0.079	0.94
	140	0.923	0.077	0.937
	150	0.925	0.075	0.934
	160	0.927	0.073	0.929
	170	0.929	0.071	0.926
	180	0.931	0.069	0.923
	190	0.932	0.068	0.92
	200	0.933	0.067	0.916
	210	0.935	0.065	0.913
	220	0.936	0.064	0.91
	230	0.938	0.062	0.908
	240	0.939	0.061	0.905
	250	0.939	0.061	0.901
	260	0.941	0.059	0.898
	270	0.942	0.058	0.896
	280	0.943	0.057	0.894
	290	0.944	0.056	0.892
	300	0.945	0.055	0.889
	310	0.947	0.053	0.887
	320	0.947	0.053	0.884
	330	0.948	0.052	0.881
	340	0.949	0.051	0.879
	350	0.95	0.05	0.877
	400	0.957	0.043	0.863
	500	0.962	0.038	0.83
	600	0.964	0.036	0.796
	700	0.967	0.033	0.768
	800	0.971	0.029	0.745
	900	0.974	0.026	0.718
	1000	0.974	0.026	0.691
	1200	0.978	0.022	0.645
	1500	0.982	0.018	0.587
	2000	0.988	0.012	0.469
	3000	0.994	0.006	0.346
	4000	0.995	0.005	0.285
	5000	0.997	0.003	0.233
	6000	0.998	0.002	0.194
	7000	1	0	0.161
	8000	1	0	0.133
	9000	1	0	0.108
	10000	1	0	0.09
	15000	1	0	0.041
	20000	1	0	0.018
	A2 B_with
	TS_Thr	Precision	1 - Precision	Recall
	0	0.854	0.146	0.862
	0.1	0.868	0.132	0.862
	0.2	0.872	0.128	0.862
	0.3	0.876	0.124	0.862
	0.4	0.878	0.122	0.862
	0.5	0.881	0.119	0.862
	1	0.891	0.109	0.862
	1.5	0.897	0.103	0.862
	2	0.901	0.099	0.861
	2.5	0.905	0.095	0.861
	3	0.908	0.092	0.861
	4	0.913	0.087	0.861
	5	0.918	0.082	0.86
	6	0.921	0.079	0.86
	7	0.924	0.076	0.859
	10	0.932	0.068	0.858
	20	0.943	0.057	0.855
	30	0.949	0.051	0.85
	40	0.952	0.048	0.846
	50	0.954	0.046	0.843
	60	0.955	0.045	0.839
	70	0.956	0.044	0.837
	80	0.958	0.042	0.834
	90	0.96	0.04	0.832
	100	0.961	0.039	0.83
	110	0.963	0.037	0.828
	120	0.965	0.035	0.825
	130	0.966	0.034	0.823
	140	0.967	0.033	0.821
	150	0.968	0.032	0.819
	160	0.969	0.031	0.816
	170	0.969	0.031	0.814
	180	0.97	0.03	0.812
	190	0.971	0.029	0.81
	200	0.971	0.029	0.808
	210	0.971	0.029	0.805
	220	0.972	0.028	0.803
	230	0.974	0.026	0.801
	240	0.974	0.026	0.798
	250	0.974	0.026	0.795
	260	0.975	0.025	0.794
	270	0.976	0.024	0.793
	280	0.977	0.023	0.791
	290	0.977	0.023	0.786
	300	0.977	0.023	0.784
	310	0.978	0.022	0.781
	320	0.979	0.021	0.779
	330	0.979	0.021	0.777
	340	0.98	0.02	0.775
	350	0.98	0.02	0.773
	400	0.982	0.018	0.762
	500	0.983	0.017	0.735
	600	0.984	0.016	0.708
	700	0.985	0.015	0.68
	800	0.989	0.011	0.653
	900	0.989	0.011	0.63
	1000	0.99	0.01	0.604
	1200	0.991	0.009	0.565
	1500	0.991	0.009	0.506
	2000	0.996	0.004	0.436
	3000	0.996	0.004	0.285
	4000	0.996	0.004	0.231
	5000	0.998	0.002	0.192
	6000	1	0	0.157
	7000	1	0	0.136
	8000	1	0	0.123
	9000	1	0	0.105
	10000	1	0	0.084
	15000	1	0	0.043
	20000	1	0	0.021
	A2 BH_without
	TS_Thr	Precision	1 - Precision	Recall
	0	0.267	0.733	0.962
	0.1	0.541	0.459	0.961
	0.2	0.59	0.41	0.96
	0.3	0.619	0.381	0.959
	0.4	0.643	0.357	0.959
	0.5	0.66	0.34	0.958
	1	0.706	0.294	0.958
	1.5	0.73	0.27	0.957
	2	0.742	0.258	0.957
	2.5	0.753	0.247	0.957
	3	0.758	0.242	0.956
	4	0.769	0.231	0.955
	5	0.779	0.221	0.954
	6	0.787	0.213	0.953
	7	0.792	0.208	0.952
	10	0.804	0.196	0.95
	20	0.832	0.168	0.942
	30	0.848	0.152	0.935
	40	0.862	0.138	0.928
	50	0.87	0.13	0.922
	60	0.877	0.123	0.918
	70	0.884	0.116	0.912
	80	0.89	0.11	0.907
	90	0.895	0.105	0.902
	100	0.9	0.1	0.897
	110	0.903	0.097	0.891
	120	0.907	0.093	0.886
	130	0.91	0.09	0.881
	140	0.912	0.088	0.877
	150	0.914	0.086	0.874
	160	0.915	0.085	0.869
	170	0.917	0.083	0.866
	180	0.919	0.081	0.863
	190	0.921	0.079	0.86
	200	0.922	0.078	0.857
	210	0.924	0.076	0.853
	220	0.925	0.075	0.851
	230	0.926	0.074	0.849
	240	0.928	0.072	0.845
	250	0.93	0.07	0.841
	260	0.93	0.07	0.837
	270	0.932	0.068	0.834
	280	0.932	0.068	0.832
	290	0.932	0.068	0.829
	300	0.934	0.066	0.827
	310	0.934	0.066	0.824
	320	0.937	0.063	0.82
	330	0.937	0.063	0.816
	340	0.938	0.062	0.814
	350	0.938	0.062	0.81
	400	0.942	0.058	0.795
	500	0.952	0.048	0.761
	600	0.955	0.045	0.727
	700	0.959	0.041	0.701
	800	0.964	0.036	0.677
	900	0.966	0.034	0.653
	1000	0.968	0.032	0.629
	1200	0.972	0.028	0.581
	1500	0.975	0.025	0.526
	2000	0.983	0.017	0.418
	3000	0.992	0.008	0.315
	4000	0.995	0.005	0.259
	5000	0.994	0.006	0.209
	6000	0.998	0.002	0.172
	7000	1	0	0.144
	8000	1	0	0.121
	9000	1	0	0.098
	10000	1	0	0.083
	15000	1	0	0.036
	20000	1	0	0.016
	A2 B_without
	TS_Thr	Precision	1 - Precision	Recall
	0	0.848	0.152	0.847
	0.1	0.859	0.141	0.847
	0.2	0.863	0.137	0.847
	0.3	0.866	0.134	0.846
	0.4	0.868	0.132	0.846
	0.5	0.871	0.129	0.845
	1	0.88	0.12	0.843
	1.5	0.886	0.114	0.842
	2	0.891	0.109	0.84
	2.5	0.894	0.106	0.839
	3	0.896	0.104	0.838
	4	0.901	0.099	0.838
	5	0.905	0.095	0.837
	6	0.909	0.091	0.836
	7	0.912	0.088	0.833
	10	0.919	0.081	0.83
	20	0.93	0.07	0.819
	30	0.936	0.064	0.812
	40	0.941	0.059	0.807
	50	0.944	0.056	0.801
	60	0.946	0.054	0.797
	70	0.948	0.052	0.792
	80	0.95	0.05	0.788
	90	0.95	0.05	0.783
	100	0.952	0.048	0.78
	110	0.952	0.048	0.774
	120	0.955	0.045	0.771
	130	0.955	0.045	0.767
	140	0.957	0.043	0.764
	150	0.957	0.043	0.76
	160	0.958	0.042	0.755
	170	0.96	0.04	0.751
	180	0.961	0.039	0.748
	190	0.961	0.039	0.745
	200	0.962	0.038	0.742
	210	0.962	0.038	0.738
	220	0.963	0.037	0.734
	230	0.963	0.037	0.731
	240	0.964	0.036	0.727
	250	0.965	0.035	0.722
	260	0.965	0.035	0.718
	270	0.966	0.034	0.714
	280	0.966	0.034	0.712
	290	0.966	0.034	0.709
	300	0.967	0.033	0.707
	310	0.969	0.031	0.704
	320	0.969	0.031	0.701
	330	0.97	0.03	0.697
	340	0.97	0.03	0.693
	350	0.971	0.029	0.69
	400	0.975	0.025	0.677
	500	0.976	0.024	0.645
	600	0.978	0.022	0.617
	700	0.978	0.022	0.588
	800	0.983	0.017	0.56
	900	0.982	0.018	0.533
	1000	0.984	0.016	0.51
	1200	0.985	0.015	0.472
	1500	0.985	0.015	0.417
	2000	0.991	0.009	0.35
	3000	0.992	0.008	0.221
	4000	0.994	0.006	0.171
	5000	0.993	0.007	0.139
	6000	0.996	0.004	0.114
	7000	1	0	0.095
	8000	1	0	0.083
	9000	1	0	0.071
	10000	1	0	0.06
	15000	1	0	0.033
	20000	1	0	0.019
	ARGOT
	A. B_with
	TS_Thr	Precision	1 - Precision	Recall
	1	0.828825	0.171175	0.82184
	2	0.834736	0.165264	0.819734
	3	0.848712	0.151288	0.819212
	4	0.860529	0.139471	0.819005
	5	0.86966	0.13034	0.818103
	6	0.878766	0.121234	0.818043
	7	0.888788	0.111212	0.820381
	8	0.907974	0.0920261	0.803977
	9	0.909243	0.0907573	0.798034
	10	0.913211	0.0867892	0.792611
	11	0.916682	0.0833184	0.787671
	12	0.919968	0.0800325	0.784379
	13	0.923362	0.076638	0.783767
	14	0.925736	0.0742642	0.776524
	15	0.926264	0.073736	0.771523
	16	0.927844	0.072156	0.765703
	17	0.927844	0.072156	0.761084
	18	0.932132	0.0678685	0.758722
	19	0.932132	0.0678685	0.752765
	20	0.93467	0.0653304	0.741992
	21	0.93467	0.0653304	0.73876
	22	0.93467	0.0653304	0.727107
	23	0.940585	0.0594152	0.649484
	24	0.943729	0.0562708	0.60391
	25	0.945333	0.0546671	0.542218
	26	0.946865	0.0531345	0.271554
	27	0.952632	0.0473684	0.189064
	28	0.954779	0.0452213	0.133623
	29	0.954779	0.0452213	0.0862696
	30	0.954779	0.0452213	0.0263204
	A. B_without
	TS_Thr	Precision	1 - Precision	Recall
	1	0.85163	0.14837	0.806226
	2	0.870625	0.129375	0.80824
	3	0.873313	0.126687	0.801529
	4	0.874976	0.125024	0.802666
	5	0.874976	0.125024	0.801417
	6	0.886752	0.113248	0.795522
	7	0.886752	0.113248	0.789176
	8	0.886752	0.113248	0.76862
	9	0.892742	0.107258	0.759931
	10	0.892899	0.107101	0.75264
	11	0.892899	0.107101	0.74073
	12	0.894272	0.105728	0.731419
	13	0.894476	0.105524	0.726973
	14	0.899427	0.100573	0.710935
	15	0.899905	0.100095	0.710014
	16	0.901794	0.0982063	0.700529
	17	0.901794	0.0982063	0.687567
	18	0.901794	0.0982063	0.683999
	19	0.904185	0.095815	0.675662
	20	0.904185	0.095815	0.668277
	21	0.904644	0.0953564	0.662253
	22	0.905363	0.0946373	0.643249
	23	0.906717	0.0932826	0.563146
	24	0.907814	0.0921861	0.512686
	25	0.907814	0.0921861	0.449038
	26	0.907814	0.0921861	0.212445
	27	0.907814	0.0921861	0.138845
	28	0.907814	0.0921861	0.0944389
	29	0.907814	0.0921861	0.061151
	30	0.907814	0.0921861	0.0209527
	Blast2GO
	B_with
	Annotation Cutoff	Precision	1 - Precision	Recall
	1	0.676	0.324	0.474
	10	0.676	0.324	0.474
	20	0.676	0.324	0.474
	30	0.676	0.324	0.474
	40	0.691	0.309	0.462
	50	0.703	0.297	0.419
	60	0.698	0.302	0.325
	70	0.665	0.335	0.233
	80	0.584	0.416	0.121
	90	0.646	0.354	0.061
	99	0.578	0.422	0.018

## Sheet: m1_CC (data)
Sliding threshold: no propagation of predicted and true terms
	ARGOT2
	A2 BH_with
	TS_Thr	Precision	1 - Precision	Recall
	0	0.305	0.695	0.978
	0.1	0.471	0.529	0.978
	0.2	0.498	0.502	0.978
	0.3	0.519	0.481	0.978
	0.4	0.536	0.464	0.978
	0.5	0.551	0.449	0.978
	1	0.602	0.398	0.978
	1.5	0.628	0.372	0.978
	2	0.646	0.354	0.978
	2.5	0.662	0.338	0.977
	3	0.675	0.325	0.977
	4	0.69	0.31	0.977
	5	0.703	0.297	0.977
	6	0.715	0.285	0.977
	7	0.724	0.276	0.976
	10	0.744	0.256	0.975
	20	0.777	0.223	0.973
	30	0.801	0.199	0.972
	40	0.813	0.187	0.97
	50	0.823	0.177	0.968
	60	0.83	0.17	0.965
	70	0.837	0.163	0.963
	80	0.843	0.157	0.96
	90	0.85	0.15	0.957
	100	0.855	0.145	0.954
	110	0.858	0.142	0.95
	120	0.861	0.139	0.947
	130	0.865	0.135	0.943
	140	0.867	0.133	0.939
	150	0.871	0.129	0.934
	160	0.873	0.127	0.932
	170	0.876	0.124	0.93
	180	0.88	0.12	0.928
	190	0.882	0.118	0.925
	200	0.885	0.115	0.921
	210	0.887	0.113	0.919
	220	0.889	0.111	0.917
	230	0.892	0.108	0.915
	240	0.893	0.107	0.912
	250	0.895	0.105	0.909
	260	0.896	0.104	0.906
	270	0.899	0.101	0.903
	280	0.901	0.099	0.9
	290	0.901	0.099	0.897
	300	0.904	0.096	0.895
	310	0.906	0.094	0.892
	320	0.908	0.092	0.89
	330	0.909	0.091	0.887
	340	0.911	0.089	0.883
	350	0.913	0.087	0.881
	400	0.919	0.081	0.866
	500	0.925	0.075	0.846
	600	0.932	0.068	0.823
	700	0.937	0.063	0.799
	800	0.94	0.06	0.778
	900	0.945	0.055	0.759
	1000	0.947	0.053	0.739
	1200	0.954	0.046	0.684
	1500	0.958	0.042	0.611
	2000	0.966	0.034	0.52
	3000	0.969	0.031	0.396
	4000	0.971	0.029	0.323
	5000	0.978	0.022	0.267
	6000	0.984	0.016	0.228
	7000	0.988	0.012	0.188
	8000	0.994	0.006	0.157
	9000	1	0	0.127
	10000	1	0	0.109
	15000	1	0	0.055
	20000	1	0	0.017
	A2 B_with
	TS_Thr	Precision	1 - Precision	Recall
	0	0.808	0.192	0.934
	0.1	0.82	0.18	0.934
	0.2	0.822	0.178	0.934
	0.3	0.826	0.174	0.934
	0.4	0.828	0.172	0.934
	0.5	0.83	0.17	0.934
	1	0.839	0.161	0.934
	1.5	0.846	0.154	0.934
	2	0.851	0.149	0.934
	2.5	0.854	0.146	0.933
	3	0.857	0.143	0.933
	4	0.861	0.139	0.933
	5	0.864	0.136	0.932
	6	0.867	0.133	0.932
	7	0.87	0.13	0.932
	10	0.876	0.124	0.931
	20	0.887	0.113	0.926
	30	0.894	0.106	0.923
	40	0.9	0.1	0.92
	50	0.904	0.096	0.918
	60	0.907	0.093	0.916
	70	0.909	0.091	0.914
	80	0.912	0.088	0.912
	90	0.915	0.085	0.91
	100	0.917	0.083	0.906
	110	0.919	0.081	0.904
	120	0.921	0.079	0.903
	130	0.923	0.077	0.899
	140	0.925	0.075	0.894
	150	0.926	0.074	0.892
	160	0.928	0.072	0.89
	170	0.931	0.069	0.888
	180	0.933	0.067	0.884
	190	0.934	0.066	0.881
	200	0.935	0.065	0.88
	210	0.937	0.063	0.877
	220	0.939	0.061	0.874
	230	0.939	0.061	0.872
	240	0.939	0.061	0.87
	250	0.941	0.059	0.867
	260	0.942	0.058	0.866
	270	0.942	0.058	0.863
	280	0.943	0.057	0.86
	290	0.944	0.056	0.857
	300	0.945	0.055	0.856
	310	0.945	0.055	0.854
	320	0.947	0.053	0.851
	330	0.947	0.053	0.849
	340	0.947	0.053	0.846
	350	0.948	0.052	0.843
	400	0.951	0.049	0.833
	500	0.954	0.046	0.813
	600	0.96	0.04	0.796
	700	0.964	0.036	0.78
	800	0.965	0.035	0.761
	900	0.966	0.034	0.743
	1000	0.969	0.031	0.72
	1200	0.969	0.031	0.67
	1500	0.969	0.031	0.612
	2000	0.976	0.024	0.542
	3000	0.987	0.013	0.427
	4000	0.99	0.01	0.354
	5000	0.99	0.01	0.306
	6000	0.991	0.009	0.266
	7000	0.989	0.011	0.235
	8000	0.993	0.007	0.204
	9000	0.997	0.003	0.159
	10000	0.996	0.004	0.131
	15000	0.994	0.006	0.083
	20000	1	0	0.022
	A2 BH_without
	TS_Thr	Precision	1 - Precision	Recall
	0	0.275	0.725	0.939
	0.1	0.421	0.579	0.934
	0.2	0.446	0.554	0.932
	0.3	0.464	0.536	0.931
	0.4	0.478	0.522	0.93
	0.5	0.491	0.509	0.929
	1	0.538	0.462	0.926
	1.5	0.566	0.434	0.923
	2	0.582	0.418	0.918
	2.5	0.596	0.404	0.917
	3	0.606	0.394	0.915
	4	0.622	0.378	0.91
	5	0.632	0.368	0.906
	6	0.645	0.355	0.904
	7	0.656	0.344	0.901
	10	0.676	0.324	0.892
	20	0.715	0.285	0.876
	30	0.737	0.263	0.863
	40	0.753	0.247	0.855
	50	0.766	0.234	0.845
	60	0.773	0.227	0.838
	70	0.781	0.219	0.831
	80	0.785	0.215	0.824
	90	0.789	0.211	0.814
	100	0.795	0.205	0.808
	110	0.798	0.202	0.803
	120	0.801	0.199	0.798
	130	0.806	0.194	0.791
	140	0.809	0.191	0.786
	150	0.811	0.189	0.781
	160	0.814	0.186	0.776
	170	0.817	0.183	0.771
	180	0.819	0.181	0.767
	190	0.823	0.177	0.762
	200	0.826	0.174	0.76
	210	0.826	0.174	0.755
	220	0.828	0.172	0.751
	230	0.832	0.168	0.748
	240	0.834	0.166	0.745
	250	0.837	0.163	0.741
	260	0.84	0.16	0.737
	270	0.841	0.159	0.734
	280	0.843	0.157	0.729
	290	0.846	0.154	0.727
	300	0.849	0.151	0.724
	310	0.85	0.15	0.72
	320	0.851	0.149	0.714
	330	0.853	0.147	0.71
	340	0.855	0.145	0.707
	350	0.858	0.142	0.703
	400	0.869	0.131	0.685
	500	0.879	0.121	0.653
	600	0.884	0.116	0.625
	700	0.891	0.109	0.596
	800	0.892	0.108	0.567
	900	0.897	0.103	0.547
	1000	0.901	0.099	0.525
	1200	0.915	0.085	0.485
	1500	0.921	0.079	0.436
	2000	0.931	0.069	0.368
	3000	0.944	0.056	0.282
	4000	0.953	0.047	0.237
	5000	0.961	0.039	0.2
	6000	0.966	0.034	0.171
	7000	0.974	0.026	0.145
	8000	0.985	0.015	0.121
	9000	0.986	0.014	0.097
	10000	0.994	0.006	0.081
	15000	1	0	0.042
	20000	1	0	0.017
	A2 B_without
	TS_Thr	Precision	1 - Precision	Recall
	0	0.762	0.238	0.828
	0.1	0.77	0.23	0.827
	0.2	0.773	0.227	0.827
	0.3	0.776	0.224	0.827
	0.4	0.779	0.221	0.827
	0.5	0.781	0.219	0.827
	1	0.789	0.211	0.825
	1.5	0.794	0.206	0.824
	2	0.798	0.202	0.823
	2.5	0.802	0.198	0.821
	3	0.804	0.196	0.821
	4	0.807	0.193	0.819
	5	0.811	0.189	0.817
	6	0.814	0.186	0.816
	7	0.817	0.183	0.814
	10	0.823	0.177	0.809
	20	0.834	0.166	0.796
	30	0.841	0.159	0.789
	40	0.843	0.157	0.783
	50	0.849	0.151	0.775
	60	0.854	0.146	0.771
	70	0.859	0.141	0.766
	80	0.861	0.139	0.762
	90	0.861	0.139	0.759
	100	0.863	0.137	0.754
	110	0.866	0.134	0.751
	120	0.868	0.132	0.747
	130	0.87	0.13	0.743
	140	0.87	0.13	0.737
	150	0.873	0.127	0.731
	160	0.874	0.126	0.728
	170	0.876	0.124	0.724
	180	0.876	0.124	0.721
	190	0.876	0.124	0.717
	200	0.877	0.123	0.715
	210	0.879	0.121	0.712
	220	0.88	0.12	0.709
	230	0.88	0.12	0.704
	240	0.881	0.119	0.701
	250	0.882	0.118	0.698
	260	0.887	0.113	0.695
	270	0.887	0.113	0.691
	280	0.888	0.112	0.686
	290	0.889	0.111	0.683
	300	0.889	0.111	0.679
	310	0.889	0.111	0.676
	320	0.89	0.11	0.674
	330	0.89	0.11	0.671
	340	0.892	0.108	0.668
	350	0.892	0.108	0.665
	400	0.896	0.104	0.647
	500	0.902	0.098	0.622
	600	0.909	0.091	0.593
	700	0.913	0.087	0.566
	800	0.92	0.08	0.545
	900	0.919	0.081	0.522
	1000	0.921	0.079	0.498
	1200	0.921	0.079	0.467
	1500	0.92	0.08	0.424
	2000	0.925	0.075	0.365
	3000	0.945	0.055	0.282
	4000	0.951	0.049	0.229
	5000	0.956	0.044	0.192
	6000	0.96	0.04	0.16
	7000	0.966	0.034	0.137
	8000	0.962	0.038	0.115
	9000	0.963	0.037	0.086
	10000	0.961	0.039	0.071
	15000	0.978	0.022	0.046
	20000	1	0	0.017
	ARGOT
	A. B with
	TS_Thr	Precision	1 - Precision	Recall
	1	0.78322	0.21678	0.888192
	2	0.790751	0.209249	0.888866
	3	0.801701	0.198299	0.891604
	4	0.809854	0.190146	0.889068
	5	0.822757	0.177243	0.888059
	6	0.824689	0.175311	0.887187
	7	0.837457	0.162543	0.888566
	8	0.855044	0.144956	0.876947
	9	0.864808	0.135192	0.873339
	10	0.871271	0.128729	0.871034
	11	0.873833	0.126167	0.860587
	12	0.879569	0.120431	0.859461
	13	0.879943	0.120057	0.852769
	14	0.889856	0.110144	0.843282
	15	0.889856	0.110144	0.83804
	16	0.892842	0.107158	0.83223
	17	0.894412	0.105588	0.826077
	18	0.898955	0.101045	0.825174
	19	0.902772	0.0972278	0.817847
	20	0.902772	0.0972278	0.809014
	21	0.905223	0.0947775	0.809555
	22	0.909071	0.0909292	0.79526
	23	0.915805	0.0841946	0.747342
	24	0.919403	0.0805967	0.70843
	25	0.921965	0.0780348	0.637862
	26	0.942443	0.057557	0.408416
	27	0.942443	0.057557	0.29422
	28	0.942443	0.057557	0.225958
	29	0.948674	0.0513259	0.128611
	30	0.954595	0.0454053	0.0275204
	A. B without
	TS_Thr	Precision	1 - Precision	Recall
	1	0.767801	0.232199	0.790672
	2	0.780516	0.219484	0.785814
	3	0.785237	0.214763	0.786157
	4	0.785371	0.214629	0.786764
	5	0.785371	0.214629	0.783339
	6	0.79243	0.20757	0.775268
	7	0.793017	0.206983	0.773767
	8	0.79394	0.20606	0.747265
	9	0.803775	0.196225	0.736477
	10	0.803775	0.196225	0.7277
	11	0.803775	0.196225	0.71497
	12	0.803775	0.196225	0.70779
	13	0.803775	0.196225	0.697228
	14	0.805074	0.194926	0.690281
	15	0.810336	0.189664	0.68416
	16	0.810336	0.189664	0.67512
	17	0.810336	0.189664	0.664241
	18	0.815304	0.184696	0.657364
	19	0.815304	0.184696	0.654308
	20	0.815304	0.184696	0.644135
	21	0.82093	0.17907	0.636182
	22	0.82093	0.17907	0.616134
	23	0.82093	0.17907	0.541051
	24	0.82093	0.17907	0.499379
	25	0.824185	0.175815	0.449707
	26	0.824185	0.175815	0.269258
	27	0.824185	0.175815	0.185989
	28	0.824185	0.175815	0.133276
	29	0.824185	0.175815	0.0738949
	30	0.826194	0.173806	0.0206294
	Blast2GO
	B_with
	Annotation Cutoff	Precision	1 - Precision	Recall
	1	0.621	0.379	0.39
	10	0.621	0.379	0.39
	20	0.621	0.379	0.39
	30	0.621	0.379	0.39
	40	0.623	0.377	0.379
	50	0.61	0.39	0.331
	60	0.588	0.412	0.271
	70	0.556	0.444	0.203
	80	0.527	0.473	0.102
	90	0.491	0.509	0.058
	99	0.614	0.386	0.037

## Sheet: m2_BP (data)
Sliding threshold: propagation of predicted and true terms
	ARGOT2
	A2 BH_with
	TS_Thr	Precision	1 - Precision	Recall
	0	0.422	0.578	0.98
	0.1	0.643	0.357	0.975
	0.2	0.686	0.314	0.974
	0.3	0.712	0.288	0.974
	0.4	0.731	0.269	0.973
	0.5	0.743	0.257	0.973
	1	0.781	0.219	0.972
	1.5	0.798	0.202	0.972
	2	0.808	0.192	0.972
	2.5	0.816	0.184	0.972
	3	0.824	0.176	0.972
	4	0.835	0.165	0.971
	5	0.841	0.159	0.971
	6	0.846	0.154	0.971
	7	0.851	0.149	0.971
	10	0.862	0.138	0.971
	20	0.885	0.115	0.969
	30	0.901	0.099	0.967
	40	0.912	0.088	0.966
	50	0.918	0.082	0.965
	60	0.923	0.077	0.964
	70	0.927	0.073	0.961
	80	0.93	0.07	0.958
	90	0.935	0.065	0.956
	100	0.937	0.063	0.955
	110	0.94	0.06	0.955
	120	0.942	0.058	0.955
	130	0.943	0.057	0.953
	140	0.945	0.055	0.952
	150	0.946	0.054	0.95
	160	0.949	0.051	0.949
	170	0.95	0.05	0.948
	180	0.952	0.048	0.948
	190	0.953	0.047	0.946
	200	0.954	0.046	0.945
	210	0.954	0.046	0.944
	220	0.956	0.044	0.942
	230	0.956	0.044	0.938
	240	0.956	0.044	0.937
	250	0.957	0.043	0.936
	260	0.959	0.041	0.936
	270	0.96	0.04	0.932
	280	0.96	0.04	0.928
	290	0.962	0.038	0.927
	300	0.962	0.038	0.925
	310	0.963	0.037	0.923
	320	0.964	0.036	0.922
	330	0.966	0.034	0.92
	340	0.966	0.034	0.919
	350	0.967	0.033	0.917
	400	0.971	0.029	0.909
	500	0.974	0.026	0.894
	600	0.976	0.024	0.882
	700	0.977	0.023	0.866
	800	0.979	0.021	0.845
	900	0.98	0.02	0.824
	1000	0.982	0.018	0.809
	1200	0.984	0.016	0.776
	1500	0.985	0.015	0.732
	2000	0.987	0.013	0.661
	3000	0.99	0.01	0.555
	4000	0.994	0.006	0.472
	5000	0.996	0.004	0.408
	6000	0.996	0.004	0.358
	7000	0.996	0.004	0.32
	8000	0.996	0.004	0.282
	9000	0.995	0.005	0.252
	10000	0.994	0.006	0.218
	15000	1	0	0.11
	20000	1	0	0.041
	A2 B_with
	TS_Thr	Precision	1 - Precision	Recall
	0	0.936	0.064	0.927
	0.1	0.938	0.062	0.927
	0.2	0.94	0.06	0.927
	0.3	0.941	0.059	0.927
	0.4	0.942	0.058	0.927
	0.5	0.943	0.057	0.927
	1	0.947	0.053	0.926
	1.5	0.95	0.05	0.926
	2	0.951	0.049	0.926
	2.5	0.953	0.047	0.926
	3	0.954	0.046	0.926
	4	0.957	0.043	0.926
	5	0.958	0.042	0.926
	6	0.959	0.041	0.926
	7	0.961	0.039	0.925
	10	0.963	0.037	0.925
	20	0.968	0.032	0.924
	30	0.97	0.03	0.922
	40	0.973	0.027	0.922
	50	0.975	0.025	0.921
	60	0.976	0.024	0.92
	70	0.977	0.023	0.919
	80	0.978	0.022	0.917
	90	0.979	0.021	0.915
	100	0.979	0.021	0.915
	110	0.979	0.021	0.914
	120	0.98	0.02	0.914
	130	0.98	0.02	0.913
	140	0.981	0.019	0.912
	150	0.981	0.019	0.911
	160	0.981	0.019	0.911
	170	0.982	0.018	0.91
	180	0.982	0.018	0.91
	190	0.983	0.017	0.909
	200	0.983	0.017	0.908
	210	0.983	0.017	0.906
	220	0.983	0.017	0.905
	230	0.984	0.016	0.903
	240	0.984	0.016	0.9
	250	0.984	0.016	0.9
	260	0.985	0.015	0.899
	270	0.985	0.015	0.898
	280	0.985	0.015	0.897
	290	0.985	0.015	0.896
	300	0.985	0.015	0.895
	310	0.985	0.015	0.895
	320	0.985	0.015	0.893
	330	0.985	0.015	0.892
	340	0.986	0.014	0.891
	350	0.986	0.014	0.889
	400	0.988	0.012	0.885
	500	0.99	0.01	0.877
	600	0.991	0.009	0.867
	700	0.992	0.008	0.857
	800	0.993	0.007	0.84
	900	0.993	0.007	0.82
	1000	0.993	0.007	0.807
	1200	0.993	0.007	0.788
	1500	0.993	0.007	0.747
	2000	0.995	0.005	0.709
	3000	0.996	0.004	0.63
	4000	0.997	0.003	0.558
	5000	0.996	0.004	0.499
	6000	0.996	0.004	0.446
	7000	0.996	0.004	0.408
	8000	0.995	0.005	0.363
	9000	0.995	0.005	0.339
	10000	0.993	0.007	0.315
	15000	0.991	0.009	0.18
	20000	0.994	0.006	0.102
	A2 BH_without
	TS_Thr	Precision	1 - Precision	Recall
	0	0.413	0.587	0.968
	0.1	0.626	0.374	0.959
	0.2	0.667	0.333	0.957
	0.3	0.693	0.307	0.955
	0.4	0.712	0.288	0.954
	0.5	0.724	0.276	0.954
	1	0.76	0.24	0.951
	1.5	0.779	0.221	0.95
	2	0.789	0.211	0.95
	2.5	0.798	0.202	0.949
	3	0.803	0.197	0.948
	4	0.816	0.184	0.946
	5	0.824	0.176	0.944
	6	0.83	0.17	0.943
	7	0.834	0.166	0.942
	10	0.846	0.154	0.941
	20	0.869	0.131	0.932
	30	0.883	0.117	0.926
	40	0.895	0.105	0.921
	50	0.903	0.097	0.913
	60	0.909	0.091	0.907
	70	0.912	0.088	0.904
	80	0.915	0.085	0.899
	90	0.92	0.08	0.896
	100	0.922	0.078	0.891
	110	0.925	0.075	0.886
	120	0.928	0.072	0.883
	130	0.928	0.072	0.88
	140	0.932	0.068	0.876
	150	0.932	0.068	0.871
	160	0.934	0.066	0.869
	170	0.935	0.065	0.864
	180	0.936	0.064	0.862
	190	0.938	0.062	0.86
	200	0.939	0.061	0.858
	210	0.94	0.06	0.856
	220	0.942	0.058	0.853
	230	0.942	0.058	0.851
	240	0.943	0.057	0.849
	250	0.944	0.056	0.847
	260	0.945	0.055	0.843
	270	0.946	0.054	0.841
	280	0.947	0.053	0.84
	290	0.947	0.053	0.837
	300	0.947	0.053	0.833
	310	0.948	0.052	0.831
	320	0.949	0.051	0.829
	330	0.951	0.049	0.826
	340	0.952	0.048	0.824
	350	0.953	0.047	0.821
	400	0.957	0.043	0.809
	500	0.961	0.039	0.792
	600	0.962	0.038	0.774
	700	0.963	0.037	0.757
	800	0.966	0.034	0.74
	900	0.968	0.032	0.721
	1000	0.969	0.031	0.702
	1200	0.974	0.026	0.674
	1500	0.976	0.024	0.64
	2000	0.983	0.017	0.593
	3000	0.986	0.014	0.501
	4000	0.988	0.012	0.424
	5000	0.995	0.005	0.369
	6000	0.995	0.005	0.328
	7000	0.996	0.004	0.286
	8000	0.996	0.004	0.243
	9000	0.995	0.005	0.224
	10000	0.995	0.005	0.202
	15000	0.998	0.002	0.102
	20000	1	0	0.04
	A2 B_without
	TS_Thr	Precision	1 - Precision	Recall
	0	0.922	0.078	0.894
	0.1	0.924	0.076	0.893
	0.2	0.925	0.075	0.893
	0.3	0.925	0.075	0.893
	0.4	0.926	0.074	0.893
	0.5	0.927	0.073	0.893
	1	0.931	0.069	0.893
	1.5	0.934	0.066	0.892
	2	0.936	0.064	0.891
	2.5	0.937	0.063	0.891
	3	0.938	0.062	0.891
	4	0.941	0.059	0.89
	5	0.942	0.058	0.889
	6	0.943	0.057	0.889
	7	0.945	0.055	0.888
	10	0.948	0.052	0.885
	20	0.953	0.047	0.88
	30	0.955	0.045	0.877
	40	0.958	0.042	0.873
	50	0.96	0.04	0.869
	60	0.962	0.038	0.866
	70	0.963	0.037	0.864
	80	0.966	0.034	0.861
	90	0.967	0.033	0.858
	100	0.967	0.033	0.856
	110	0.967	0.033	0.852
	120	0.968	0.032	0.851
	130	0.967	0.033	0.848
	140	0.969	0.031	0.846
	150	0.97	0.03	0.843
	160	0.97	0.03	0.84
	170	0.97	0.03	0.838
	180	0.971	0.029	0.836
	190	0.971	0.029	0.832
	200	0.971	0.029	0.831
	210	0.97	0.03	0.827
	220	0.971	0.029	0.824
	230	0.972	0.028	0.819
	240	0.972	0.028	0.818
	250	0.973	0.027	0.817
	260	0.974	0.026	0.816
	270	0.974	0.026	0.815
	280	0.974	0.026	0.813
	290	0.974	0.026	0.812
	300	0.974	0.026	0.81
	310	0.974	0.026	0.809
	320	0.974	0.026	0.806
	330	0.974	0.026	0.803
	340	0.974	0.026	0.802
	350	0.974	0.026	0.8
	400	0.976	0.024	0.79
	500	0.979	0.021	0.77
	600	0.982	0.018	0.76
	700	0.982	0.018	0.745
	800	0.983	0.017	0.728
	900	0.983	0.017	0.71
	1000	0.984	0.016	0.7
	1200	0.983	0.017	0.679
	1500	0.984	0.016	0.638
	2000	0.988	0.012	0.592
	3000	0.989	0.011	0.516
	4000	0.992	0.008	0.434
	5000	0.988	0.012	0.373
	6000	0.99	0.01	0.333
	7000	0.988	0.012	0.284
	8000	0.988	0.012	0.245
	9000	0.989	0.011	0.218
	10000	0.988	0.012	0.203
	15000	0.984	0.016	0.125
	20000	0.983	0.017	0.077
	ARGOT
	A. B with
	TS_Thr	Precision	1 - Precision	Recall
	1	0.895363	0.104637	0.885453
	2	0.895363	0.104637	0.881468
	3	0.900427	0.0995732	0.882735
	4	0.9086	0.0913996	0.879896
	5	0.912936	0.0870643	0.881844
	6	0.915408	0.084592	0.881021
	7	0.919908	0.0800924	0.881061
	8	0.926094	0.0739065	0.87657
	9	0.930027	0.0699729	0.877824
	10	0.930922	0.0690782	0.875159
	11	0.931652	0.0683475	0.872557
	12	0.934568	0.0654316	0.870553
	13	0.934568	0.0654316	0.868036
	14	0.938143	0.0618565	0.867436
	15	0.938253	0.061747	0.865363
	16	0.938253	0.061747	0.862294
	17	0.938253	0.061747	0.859579
	18	0.938253	0.061747	0.85336
	19	0.939381	0.0606192	0.856098
	20	0.939381	0.0606192	0.853883
	21	0.939381	0.0606192	0.849005
	22	0.94424	0.0557598	0.844661
	23	0.948079	0.0519212	0.818482
	24	0.94883	0.0511701	0.78462
	25	0.94883	0.0511701	0.751284
	26	0.94883	0.0511701	0.600504
	27	0.951131	0.0488689	0.478444
	28	0.951523	0.0484773	0.392258
	29	0.951523	0.0484773	0.301381
	30	0.951523	0.0484773	0.0993676
	A. B without
	TS_Thr	Precision	1 - Precision	Recall
	1	0.892267	0.107733	0.851692
	2	0.902319	0.097681	0.853176
	3	0.904002	0.0959979	0.852321
	4	0.904002	0.0959979	0.85046
	5	0.904002	0.0959979	0.847264
	6	0.909594	0.0904064	0.849768
	7	0.909594	0.0904064	0.840928
	8	0.910736	0.089264	0.830467
	9	0.911731	0.0882694	0.8282
	10	0.911731	0.0882694	0.819367
	11	0.911731	0.0882694	0.812451
	12	0.913156	0.0868435	0.81087
	13	0.914123	0.0858766	0.805168
	14	0.915227	0.084773	0.799914
	15	0.915227	0.084773	0.793527
	16	0.916102	0.0838976	0.786365
	17	0.916102	0.0838976	0.779568
	18	0.91902	0.0809803	0.779806
	19	0.91902	0.0809803	0.77621
	20	0.919774	0.0802262	0.768466
	21	0.919774	0.0802262	0.764307
	22	0.919774	0.0802262	0.754055
	23	0.919774	0.0802262	0.710264
	24	0.922216	0.077784	0.679233
	25	0.922984	0.077016	0.647911
	26	0.923164	0.0768361	0.494488
	27	0.923164	0.0768361	0.3575
	28	0.923164	0.0768361	0.273103
	29	0.923164	0.0768361	0.198199
	30	0.923164	0.0768361	0.0750422
	Blast2GO
	B_with
	Annotation Cutoff	Precision	1 - Precision	Recall
	1	0.88	0.12	0.782
	10	0.88	0.12	0.782
	20	0.88	0.12	0.782
	30	0.88	0.12	0.781
	40	0.882	0.118	0.753
	50	0.884	0.116	0.668
	60	0.877	0.123	0.525
	70	0.859	0.141	0.371
	80	0.827	0.173	0.228
	90	0.838	0.162	0.098
	99	0.813	0.187	0.034

## Sheet: m2_MF (data)
Sliding threshold: propagation of predicted and true terms
	ARGOT2
	BH_with
	TS_Thr	Precision	1 - Precision	Recall
	0	0.491	0.509	0.979
	0.1	0.732	0.268	0.977
	0.2	0.757	0.243	0.977
	0.3	0.772	0.228	0.977
	0.4	0.785	0.215	0.977
	0.5	0.796	0.204	0.977
	1	0.826	0.174	0.976
	1.5	0.841	0.159	0.976
	2	0.849	0.151	0.976
	2.5	0.854	0.146	0.976
	3	0.857	0.143	0.976
	4	0.863	0.137	0.976
	5	0.869	0.131	0.976
	6	0.874	0.126	0.976
	7	0.878	0.122	0.975
	10	0.885	0.115	0.975
	20	0.901	0.099	0.975
	30	0.913	0.087	0.975
	40	0.919	0.081	0.974
	50	0.922	0.078	0.973
	60	0.927	0.073	0.972
	70	0.93	0.07	0.971
	80	0.935	0.065	0.971
	90	0.938	0.062	0.97
	100	0.941	0.059	0.969
	110	0.944	0.056	0.968
	120	0.946	0.054	0.967
	130	0.946	0.054	0.967
	140	0.947	0.053	0.966
	150	0.948	0.052	0.965
	160	0.949	0.051	0.964
	170	0.95	0.05	0.964
	180	0.952	0.048	0.964
	190	0.952	0.048	0.963
	200	0.953	0.047	0.963
	210	0.954	0.046	0.962
	220	0.955	0.045	0.962
	230	0.956	0.044	0.961
	240	0.958	0.042	0.96
	250	0.958	0.042	0.957
	260	0.959	0.041	0.957
	270	0.96	0.04	0.956
	280	0.96	0.04	0.955
	290	0.961	0.039	0.954
	300	0.962	0.038	0.952
	310	0.963	0.037	0.951
	320	0.963	0.037	0.95
	330	0.964	0.036	0.947
	340	0.964	0.036	0.947
	350	0.965	0.035	0.945
	400	0.971	0.029	0.939
	500	0.974	0.026	0.922
	600	0.976	0.024	0.903
	700	0.979	0.021	0.882
	800	0.983	0.017	0.856
	900	0.984	0.016	0.834
	1000	0.985	0.015	0.814
	1200	0.987	0.013	0.777
	1500	0.99	0.01	0.723
	2000	0.993	0.007	0.606
	3000	0.997	0.003	0.463
	4000	0.998	0.002	0.382
	5000	0.999	0.001	0.309
	6000	1	0	0.253
	7000	1	0	0.204
	8000	1	0	0.166
	9000	1	0	0.132
	10000	1	0	0.108
	15000	1	0	0.047
	20000	1	0	0.02
	B_with
	TS_Thr	Precision	1 - Precision	Recall
	0	0.944	0.056	0.85
	0.1	0.949	0.051	0.85
	0.2	0.951	0.049	0.85
	0.3	0.952	0.048	0.85
	0.4	0.953	0.047	0.85
	0.5	0.954	0.046	0.85
	1	0.957	0.043	0.85
	1.5	0.96	0.04	0.85
	2	0.962	0.038	0.85
	2.5	0.963	0.037	0.85
	3	0.964	0.036	0.85
	4	0.965	0.035	0.85
	5	0.966	0.034	0.85
	6	0.967	0.033	0.85
	7	0.968	0.032	0.849
	10	0.97	0.03	0.849
	20	0.974	0.026	0.848
	30	0.977	0.023	0.848
	40	0.979	0.021	0.847
	50	0.979	0.021	0.847
	60	0.98	0.02	0.846
	70	0.98	0.02	0.846
	80	0.981	0.019	0.846
	90	0.981	0.019	0.846
	100	0.982	0.018	0.846
	110	0.982	0.018	0.845
	120	0.983	0.017	0.845
	130	0.983	0.017	0.845
	140	0.983	0.017	0.845
	150	0.984	0.016	0.845
	160	0.984	0.016	0.844
	170	0.984	0.016	0.844
	180	0.984	0.016	0.843
	190	0.985	0.015	0.843
	200	0.985	0.015	0.843
	210	0.985	0.015	0.843
	220	0.986	0.014	0.843
	230	0.987	0.013	0.842
	240	0.987	0.013	0.841
	250	0.987	0.013	0.841
	260	0.987	0.013	0.841
	270	0.987	0.013	0.841
	280	0.987	0.013	0.84
	290	0.988	0.012	0.838
	300	0.988	0.012	0.838
	310	0.988	0.012	0.837
	320	0.989	0.011	0.837
	330	0.989	0.011	0.835
	340	0.989	0.011	0.835
	350	0.989	0.011	0.835
	400	0.991	0.009	0.833
	500	0.991	0.009	0.824
	600	0.992	0.008	0.816
	700	0.992	0.008	0.804
	800	0.995	0.005	0.778
	900	0.995	0.005	0.757
	1000	0.995	0.005	0.731
	1200	0.996	0.004	0.69
	1500	0.996	0.004	0.632
	2000	0.998	0.002	0.551
	3000	0.998	0.002	0.372
	4000	0.999	0.001	0.302
	5000	0.999	0.001	0.251
	6000	1	0	0.203
	7000	1	0	0.178
	8000	1	0	0.156
	9000	1	0	0.127
	10000	1	0	0.1
	15000	1	0	0.051
	20000	1	0	0.023
	BH_without
	TS_Thr	Precision	1 - Precision	Recall
	0	0.481	0.519	0.968
	0.1	0.713	0.287	0.965
	0.2	0.741	0.259	0.965
	0.3	0.756	0.244	0.964
	0.4	0.769	0.231	0.964
	0.5	0.779	0.221	0.964
	1	0.812	0.188	0.964
	1.5	0.827	0.173	0.963
	2	0.835	0.165	0.963
	2.5	0.842	0.158	0.963
	3	0.845	0.155	0.962
	4	0.851	0.149	0.962
	5	0.857	0.143	0.962
	6	0.862	0.138	0.962
	7	0.866	0.134	0.962
	10	0.874	0.126	0.961
	20	0.891	0.109	0.959
	30	0.902	0.098	0.957
	40	0.911	0.089	0.954
	50	0.915	0.085	0.95
	60	0.92	0.08	0.949
	70	0.924	0.076	0.946
	80	0.927	0.073	0.944
	90	0.929	0.071	0.942
	100	0.932	0.068	0.94
	110	0.936	0.064	0.936
	120	0.939	0.061	0.933
	130	0.94	0.06	0.93
	140	0.941	0.059	0.929
	150	0.942	0.058	0.927
	160	0.943	0.057	0.925
	170	0.944	0.056	0.923
	180	0.944	0.056	0.921
	190	0.946	0.054	0.919
	200	0.947	0.053	0.917
	210	0.948	0.052	0.916
	220	0.949	0.051	0.916
	230	0.95	0.05	0.915
	240	0.951	0.049	0.912
	250	0.951	0.049	0.91
	260	0.952	0.048	0.906
	270	0.953	0.047	0.904
	280	0.953	0.047	0.902
	290	0.953	0.047	0.9
	300	0.954	0.046	0.9
	310	0.955	0.045	0.897
	320	0.956	0.044	0.894
	330	0.957	0.043	0.891
	340	0.957	0.043	0.891
	350	0.957	0.043	0.89
	400	0.96	0.04	0.884
	500	0.968	0.032	0.863
	600	0.97	0.03	0.844
	700	0.974	0.026	0.82
	800	0.978	0.022	0.793
	900	0.98	0.02	0.771
	1000	0.982	0.018	0.751
	1200	0.985	0.015	0.71
	1500	0.987	0.013	0.658
	2000	0.991	0.009	0.549
	3000	0.996	0.004	0.428
	4000	0.998	0.002	0.352
	5000	0.999	0.001	0.28
	6000	1	0	0.226
	7000	1	0	0.185
	8000	1	0	0.157
	9000	1	0	0.125
	10000	1	0	0.103
	15000	1	0	0.043
	20000	1	0	0.018
	B_without
	TS_Thr	Precision	1 - Precision	Recall
	0	0.938	0.062	0.837
	0.1	0.942	0.058	0.837
	0.2	0.944	0.056	0.837
	0.3	0.945	0.055	0.837
	0.4	0.946	0.054	0.837
	0.5	0.947	0.053	0.837
	1	0.951	0.049	0.837
	1.5	0.952	0.048	0.836
	2	0.954	0.046	0.836
	2.5	0.955	0.045	0.836
	3	0.956	0.044	0.836
	4	0.957	0.043	0.836
	5	0.958	0.042	0.836
	6	0.96	0.04	0.836
	7	0.96	0.04	0.836
	10	0.963	0.037	0.834
	20	0.967	0.033	0.832
	30	0.969	0.031	0.831
	40	0.971	0.029	0.83
	50	0.972	0.028	0.829
	60	0.973	0.027	0.828
	70	0.974	0.026	0.826
	80	0.975	0.025	0.825
	90	0.975	0.025	0.824
	100	0.975	0.025	0.823
	110	0.976	0.024	0.822
	120	0.977	0.023	0.822
	130	0.977	0.023	0.821
	140	0.978	0.022	0.819
	150	0.978	0.022	0.818
	160	0.979	0.021	0.817
	170	0.979	0.021	0.815
	180	0.979	0.021	0.814
	190	0.979	0.021	0.812
	200	0.98	0.02	0.811
	210	0.98	0.02	0.809
	220	0.981	0.019	0.807
	230	0.981	0.019	0.805
	240	0.982	0.018	0.803
	250	0.982	0.018	0.799
	260	0.982	0.018	0.797
	270	0.982	0.018	0.795
	280	0.982	0.018	0.794
	290	0.982	0.018	0.791
	300	0.982	0.018	0.789
	310	0.983	0.017	0.787
	320	0.983	0.017	0.786
	330	0.983	0.017	0.781
	340	0.984	0.016	0.778
	350	0.984	0.016	0.776
	400	0.987	0.013	0.77
	500	0.988	0.012	0.75
	600	0.988	0.012	0.734
	700	0.989	0.011	0.714
	800	0.991	0.009	0.684
	900	0.991	0.009	0.655
	1000	0.992	0.008	0.634
	1200	0.992	0.008	0.592
	1500	0.993	0.007	0.53
	2000	0.995	0.005	0.453
	3000	0.996	0.004	0.294
	4000	0.998	0.002	0.234
	5000	0.998	0.002	0.19
	6000	0.999	0.001	0.154
	7000	1	0	0.128
	8000	1	0	0.111
	9000	1	0	0.093
	10000	1	0	0.075
	15000	1	0	0.038
	20000	1	0	0.022
	ARGOT
	A. B_with
	TS_Thr	Precision	1 - Precision	Recall
	1	0.905509	0.0944908	0.811639
	2	0.908857	0.0911426	0.808969
	3	0.909464	0.090536	0.810822
	4	0.917873	0.0821275	0.811391
	5	0.92204	0.07796	0.809075
	6	0.922573	0.0774269	0.809355
	7	0.925985	0.0740152	0.808049
	8	0.930166	0.0698341	0.808254
	9	0.9315	0.0684996	0.804286
	10	0.932123	0.0678769	0.808309
	11	0.936673	0.0633271	0.804585
	12	0.93767	0.0623303	0.803755
	13	0.93767	0.0623303	0.807627
	14	0.938827	0.0611733	0.803466
	15	0.940507	0.0594927	0.806807
	16	0.940929	0.0590707	0.806817
	17	0.940973	0.0590267	0.799739
	18	0.942113	0.0578872	0.800224
	19	0.942113	0.0578872	0.797801
	20	0.942113	0.0578872	0.798082
	21	0.944677	0.0553231	0.798227
	22	0.944677	0.0553231	0.796448
	23	0.945643	0.0543572	0.767996
	24	0.950381	0.0496194	0.724837
	25	0.952174	0.047826	0.660698
	26	0.952174	0.047826	0.357846
	27	0.952174	0.047826	0.242233
	28	0.952174	0.047826	0.16952
	29	0.952174	0.047826	0.101047
	30	0.952174	0.047826	0.0250618
	A1. B_without
	TS_Thr	Precision	1 - Precision	Recall
	1	0.91194	0.0880605	0.795196
	2	0.915762	0.0842383	0.799776
	3	0.916379	0.0836214	0.795287
	4	0.919865	0.0801352	0.796971
	5	0.919865	0.0801352	0.794824
	6	0.919991	0.0800095	0.794337
	7	0.922115	0.0778855	0.796213
	8	0.923855	0.0761447	0.789308
	9	0.923855	0.0761447	0.790142
	10	0.924657	0.0753435	0.784433
	11	0.925085	0.0749147	0.785287
	12	0.925085	0.0749147	0.784446
	13	0.925776	0.0742245	0.781847
	14	0.925783	0.0742167	0.774363
	15	0.925811	0.0741892	0.773897
	16	0.926837	0.073163	0.772683
	17	0.927593	0.0724072	0.761413
	18	0.927593	0.0724072	0.757045
	19	0.929975	0.070025	0.753921
	20	0.930555	0.0694454	0.748344
	21	0.930555	0.0694454	0.74298
	22	0.930555	0.0694454	0.7341
	23	0.930555	0.0694454	0.681922
	24	0.930555	0.0694454	0.626182
	25	0.930555	0.0694454	0.562884
	26	0.930555	0.0694454	0.285732
	27	0.930555	0.0694454	0.182724
	28	0.930647	0.069353	0.121964
	29	0.930647	0.069353	0.077736
	30	0.932034	0.0679665	0.0236777
	Blast2GO
	B_with
	Annotation Cutoff	Precision	1 - Precision	Recall
	1	0.863	0.137	0.857
	10	0.863	0.137	0.857
	20	0.863	0.137	0.857
	30	0.863	0.137	0.857
	40	0.874	0.126	0.833
	50	0.879	0.121	0.746
	60	0.888	0.112	0.577
	70	0.883	0.117	0.418
	80	0.861	0.139	0.258
	90	0.931	0.069	0.109
	99	0.945	0.055	0.033

## Sheet: m2_CC (data)
Sliding threshold: propagation of predicted and true terms
	ARGOT2
	BH_with
	TS_Thr	Precision	1 - Precision	Recall
	0	0.548	0.452	0.983
	0.1	0.678	0.322	0.982
	0.2	0.697	0.303	0.981
	0.3	0.71	0.29	0.981
	0.4	0.72	0.28	0.981
	0.5	0.729	0.271	0.981
	1	0.763	0.237	0.981
	1.5	0.781	0.219	0.981
	2	0.792	0.208	0.981
	2.5	0.804	0.196	0.981
	3	0.812	0.188	0.981
	4	0.821	0.179	0.981
	5	0.829	0.171	0.98
	6	0.837	0.163	0.98
	7	0.842	0.158	0.979
	10	0.856	0.144	0.979
	20	0.874	0.126	0.979
	30	0.888	0.112	0.978
	40	0.894	0.106	0.976
	50	0.899	0.101	0.975
	60	0.902	0.098	0.974
	70	0.904	0.096	0.973
	80	0.908	0.092	0.972
	90	0.911	0.089	0.97
	100	0.914	0.086	0.969
	110	0.916	0.084	0.968
	120	0.918	0.082	0.966
	130	0.92	0.08	0.964
	140	0.921	0.079	0.962
	150	0.924	0.076	0.959
	160	0.926	0.074	0.958
	170	0.927	0.073	0.957
	180	0.93	0.07	0.956
	190	0.931	0.069	0.953
	200	0.933	0.067	0.951
	210	0.933	0.067	0.949
	220	0.934	0.066	0.948
	230	0.936	0.064	0.947
	240	0.937	0.063	0.945
	250	0.938	0.062	0.945
	260	0.939	0.061	0.943
	270	0.941	0.059	0.941
	280	0.941	0.059	0.938
	290	0.942	0.058	0.936
	300	0.943	0.057	0.935
	310	0.945	0.055	0.934
	320	0.946	0.054	0.933
	330	0.946	0.054	0.93
	340	0.947	0.053	0.928
	350	0.948	0.052	0.926
	400	0.952	0.048	0.916
	500	0.956	0.044	0.899
	600	0.96	0.04	0.882
	700	0.965	0.035	0.863
	800	0.968	0.032	0.848
	900	0.97	0.03	0.831
	1000	0.972	0.028	0.819
	1200	0.976	0.024	0.773
	1500	0.98	0.02	0.716
	2000	0.987	0.013	0.637
	3000	0.989	0.011	0.488
	4000	0.991	0.009	0.397
	5000	0.994	0.006	0.334
	6000	0.997	0.003	0.282
	7000	0.998	0.002	0.232
	8000	0.999	0.001	0.188
	9000	1	0	0.148
	10000	1	0	0.125
	15000	1	0	0.062
	20000	1	0	0.02
	B_with
	TS_Thr	Precision	1 - Precision	Recall
	0	0.928	0.072	0.944
	0.1	0.932	0.068	0.944
	0.2	0.932	0.068	0.944
	0.3	0.933	0.067	0.944
	0.4	0.934	0.066	0.944
	0.5	0.934	0.066	0.944
	1	0.937	0.063	0.944
	1.5	0.939	0.061	0.943
	2	0.941	0.059	0.943
	2.5	0.942	0.058	0.943
	3	0.943	0.057	0.943
	4	0.944	0.056	0.942
	5	0.945	0.055	0.942
	6	0.946	0.054	0.941
	7	0.947	0.053	0.941
	10	0.949	0.051	0.941
	20	0.954	0.046	0.939
	30	0.956	0.044	0.937
	40	0.958	0.042	0.935
	50	0.96	0.04	0.934
	60	0.96	0.04	0.933
	70	0.961	0.039	0.932
	80	0.962	0.038	0.931
	90	0.963	0.037	0.93
	100	0.964	0.036	0.928
	110	0.965	0.035	0.928
	120	0.965	0.035	0.927
	130	0.966	0.034	0.926
	140	0.967	0.033	0.923
	150	0.967	0.033	0.923
	160	0.969	0.031	0.922
	170	0.97	0.03	0.921
	180	0.971	0.029	0.919
	190	0.971	0.029	0.918
	200	0.972	0.028	0.917
	210	0.972	0.028	0.914
	220	0.973	0.027	0.913
	230	0.973	0.027	0.912
	240	0.973	0.027	0.91
	250	0.973	0.027	0.909
	260	0.973	0.027	0.909
	270	0.974	0.026	0.906
	280	0.974	0.026	0.903
	290	0.974	0.026	0.901
	300	0.975	0.025	0.899
	310	0.975	0.025	0.897
	320	0.975	0.025	0.896
	330	0.976	0.024	0.895
	340	0.976	0.024	0.894
	350	0.976	0.024	0.892
	400	0.977	0.023	0.885
	500	0.979	0.021	0.872
	600	0.982	0.018	0.863
	700	0.984	0.016	0.849
	800	0.985	0.015	0.834
	900	0.986	0.014	0.819
	1000	0.987	0.013	0.803
	1200	0.988	0.012	0.756
	1500	0.988	0.012	0.699
	2000	0.99	0.01	0.638
	3000	0.996	0.004	0.512
	4000	0.998	0.002	0.406
	5000	0.998	0.002	0.354
	6000	0.998	0.002	0.308
	7000	0.998	0.002	0.272
	8000	0.999	0.001	0.232
	9000	0.999	0.001	0.18
	10000	0.999	0.001	0.147
	15000	0.999	0.001	0.091
	20000	1	0	0.025
	BH_without
	TS_Thr	Precision	1 - Precision	Recall
	0	0.517	0.483	0.957
	0.1	0.634	0.366	0.951
	0.2	0.652	0.348	0.95
	0.3	0.665	0.335	0.949
	0.4	0.675	0.325	0.948
	0.5	0.684	0.316	0.948
	1	0.715	0.285	0.946
	1.5	0.736	0.264	0.944
	2	0.749	0.251	0.943
	2.5	0.758	0.242	0.942
	3	0.766	0.234	0.941
	4	0.777	0.223	0.938
	5	0.784	0.216	0.936
	6	0.793	0.207	0.935
	7	0.8	0.2	0.935
	10	0.813	0.187	0.929
	20	0.841	0.159	0.916
	30	0.853	0.147	0.906
	40	0.863	0.137	0.9
	50	0.869	0.131	0.893
	60	0.873	0.127	0.888
	70	0.877	0.123	0.884
	80	0.878	0.122	0.878
	90	0.88	0.12	0.873
	100	0.884	0.116	0.867
	110	0.886	0.114	0.864
	120	0.888	0.112	0.861
	130	0.892	0.108	0.857
	140	0.894	0.106	0.854
	150	0.895	0.105	0.849
	160	0.897	0.103	0.844
	170	0.898	0.102	0.838
	180	0.901	0.099	0.834
	190	0.903	0.097	0.83
	200	0.905	0.095	0.828
	210	0.905	0.095	0.825
	220	0.906	0.094	0.822
	230	0.909	0.091	0.818
	240	0.91	0.09	0.817
	250	0.912	0.088	0.814
	260	0.913	0.087	0.81
	270	0.914	0.086	0.808
	280	0.915	0.085	0.805
	290	0.916	0.084	0.803
	300	0.917	0.083	0.8
	310	0.918	0.082	0.798
	320	0.919	0.081	0.792
	330	0.921	0.079	0.789
	340	0.922	0.078	0.787
	350	0.922	0.078	0.782
	400	0.93	0.07	0.764
	500	0.936	0.064	0.735
	600	0.939	0.061	0.709
	700	0.946	0.054	0.686
	800	0.948	0.052	0.656
	900	0.951	0.049	0.639
	1000	0.954	0.046	0.619
	1200	0.962	0.038	0.583
	1500	0.966	0.034	0.538
	2000	0.972	0.028	0.472
	3000	0.981	0.019	0.364
	4000	0.984	0.016	0.304
	5000	0.991	0.009	0.263
	6000	0.991	0.009	0.221
	7000	0.993	0.007	0.184
	8000	0.994	0.006	0.149
	9000	0.997	0.003	0.12
	10000	0.998	0.002	0.099
	15000	1	0	0.05
	20000	1	0	0.019
	B_without
	TS_Thr	Precision	1 - Precision	Recall
	0	0.907	0.093	0.857
	0.1	0.91	0.09	0.856
	0.2	0.911	0.089	0.856
	0.3	0.912	0.088	0.856
	0.4	0.912	0.088	0.856
	0.5	0.913	0.087	0.856
	1	0.915	0.085	0.855
	1.5	0.917	0.083	0.854
	2	0.918	0.082	0.854
	2.5	0.919	0.081	0.853
	3	0.92	0.08	0.852
	4	0.921	0.079	0.852
	5	0.923	0.077	0.851
	6	0.924	0.076	0.85
	7	0.925	0.075	0.849
	10	0.927	0.073	0.847
	20	0.931	0.069	0.84
	30	0.935	0.065	0.835
	40	0.936	0.064	0.834
	50	0.938	0.062	0.827
	60	0.94	0.06	0.825
	70	0.941	0.059	0.822
	80	0.942	0.058	0.82
	90	0.942	0.058	0.819
	100	0.943	0.057	0.816
	110	0.944	0.056	0.814
	120	0.945	0.055	0.811
	130	0.946	0.054	0.807
	140	0.947	0.053	0.804
	150	0.947	0.053	0.798
	160	0.948	0.052	0.795
	170	0.949	0.051	0.793
	180	0.949	0.051	0.791
	190	0.95	0.05	0.789
	200	0.95	0.05	0.787
	210	0.95	0.05	0.785
	220	0.951	0.049	0.784
	230	0.951	0.049	0.782
	240	0.952	0.048	0.78
	250	0.952	0.048	0.777
	260	0.954	0.046	0.773
	270	0.954	0.046	0.771
	280	0.955	0.045	0.767
	290	0.955	0.045	0.766
	300	0.955	0.045	0.763
	310	0.955	0.045	0.76
	320	0.956	0.044	0.758
	330	0.957	0.043	0.756
	340	0.957	0.043	0.755
	350	0.957	0.043	0.753
	400	0.959	0.041	0.738
	500	0.961	0.039	0.717
	600	0.965	0.035	0.686
	700	0.967	0.033	0.661
	800	0.969	0.031	0.639
	900	0.969	0.031	0.613
	1000	0.971	0.029	0.591
	1200	0.973	0.027	0.556
	1500	0.971	0.029	0.51
	2000	0.971	0.029	0.449
	3000	0.983	0.017	0.351
	4000	0.983	0.017	0.276
	5000	0.989	0.011	0.231
	6000	0.99	0.01	0.195
	7000	0.99	0.01	0.167
	8000	0.988	0.012	0.139
	9000	0.991	0.009	0.105
	10000	0.992	0.008	0.085
	15000	0.995	0.005	0.053
	20000	1	0	0.02
	ARGOT
	A. B_with
	TS_Thr	Precision	1 - Precision	Recall
	1	0.886939	0.113061	0.90142
	2	0.890464	0.109536	0.901912
	3	0.893725	0.106275	0.900404
	4	0.898549	0.101451	0.900021
	5	0.901397	0.0986032	0.897215
	6	0.903157	0.0968434	0.89728
	7	0.903157	0.0968434	0.899241
	8	0.91029	0.0897104	0.890576
	9	0.912039	0.0879613	0.886932
	10	0.916652	0.0833485	0.885052
	11	0.917956	0.0820443	0.882917
	12	0.921017	0.0789829	0.88141
	13	0.923753	0.0762472	0.8785
	14	0.925792	0.0742076	0.878189
	15	0.929012	0.0709885	0.872544
	16	0.929012	0.0709885	0.869853
	17	0.929012	0.0709885	0.868571
	18	0.929012	0.0709885	0.864582
	19	0.929012	0.0709885	0.857375
	20	0.929012	0.0709885	0.853278
	21	0.929769	0.0702313	0.854641
	22	0.934125	0.0658755	0.843512
	23	0.936832	0.0631683	0.806576
	24	0.939084	0.0609163	0.781843
	25	0.94007	0.0599297	0.719695
	26	0.952401	0.0475985	0.487033
	27	0.952648	0.047352	0.338133
	28	0.952648	0.047352	0.262649
	29	0.955807	0.0441935	0.14328
	30	0.955807	0.0441935	0.0253117
	A. B_without
	TS_Thr	Precision	1 - Precision	Recall
	1	0.879062	0.120938	0.815653
	2	0.882009	0.117991	0.816338
	3	0.883569	0.116431	0.816161
	4	0.883584	0.116416	0.816212
	5	0.883584	0.116416	0.810646
	6	0.888068	0.111932	0.808025
	7	0.888556	0.111444	0.809092
	8	0.888556	0.111444	0.795715
	9	0.89089	0.10911	0.785253
	10	0.89089	0.10911	0.783416
	11	0.893477	0.106523	0.77351
	12	0.893477	0.106523	0.768594
	13	0.893477	0.106523	0.760154
	14	0.894262	0.105738	0.753504
	15	0.894513	0.105487	0.747776
	16	0.896284	0.103716	0.746095
	17	0.89641	0.10359	0.744201
	18	0.89641	0.10359	0.737827
	19	0.89641	0.10359	0.730173
	20	0.89641	0.10359	0.724239
	21	0.898857	0.101143	0.721868
	22	0.898857	0.101143	0.704338
	23	0.898857	0.101143	0.629262
	24	0.898857	0.101143	0.586367
	25	0.898857	0.101143	0.528321
	26	0.899266	0.100734	0.338422
	27	0.899266	0.100734	0.221443
	28	0.90034	0.0996595	0.160218
	29	0.90034	0.0996595	0.0808084
	30	0.901496	0.0985044	0.02299
	Blast2GO
	B_with
	Annotation Cutoff	Precision	1 - Precision	Recall
	1	0.844	0.156	0.685
	10	0.844	0.156	0.685
	20	0.844	0.156	0.685
	30	0.844	0.156	0.685
	40	0.847	0.153	0.665
	50	0.849	0.151	0.601
	60	0.843	0.157	0.502
	70	0.841	0.159	0.402
	80	0.907	0.093	0.232
	90	0.924	0.076	0.135
	99	0.941	0.059	0.082
