# Supplementary material for: Argot2: a large scale function prediction tool relying on semantic similarity of weighted Gene Ontology terms
Source: BMC Bioinformatics. 2012 Mar 28;13(Suppl 4):S14. doi: 10.1186/1471-2105-13-S4-S14 (PMC3314586; doi:10.1186/1471-2105-13-S4-S14)
Supplement: Additional file 4 — Precision/Recall curves for the Prokaryota dataset. Precision/recall curves for Molecular Function (MF), Biological Process (BP) and Cellular Component (CC) calculated with methods m1 and m2 for Prokaryota test set. [file 1471-2105-13-S4-S14-S4.xls]

## Sheet: m1_BP (data)
Sliding threshold: no propagation of predicted and true terms
	ARGOT2
	A2 BH_with
	TS_Thr	Precision	1 - Precision	Recall
	0	0.303	0.697	0.959
	0.1	0.634	0.366	0.957
	0.2	0.697	0.303	0.956
	0.3	0.728	0.272	0.956
	0.4	0.749	0.251	0.956
	0.5	0.765	0.235	0.956
	1	0.81	0.19	0.954
	1.5	0.832	0.168	0.954
	2	0.846	0.154	0.953
	2.5	0.854	0.146	0.951
	3	0.862	0.138	0.95
	4	0.877	0.123	0.946
	5	0.887	0.113	0.945
	6	0.893	0.107	0.943
	7	0.899	0.101	0.941
	10	0.907	0.093	0.935
	20	0.924	0.076	0.924
	30	0.93	0.07	0.919
	40	0.934	0.066	0.915
	50	0.939	0.061	0.913
	60	0.94	0.06	0.911
	70	0.942	0.058	0.909
	80	0.943	0.057	0.906
	90	0.945	0.055	0.905
	100	0.947	0.053	0.903
	110	0.948	0.052	0.901
	120	0.949	0.051	0.9
	130	0.95	0.05	0.897
	140	0.951	0.049	0.896
	150	0.952	0.048	0.895
	160	0.953	0.047	0.894
	170	0.953	0.047	0.893
	180	0.954	0.046	0.892
	190	0.955	0.045	0.889
	200	0.955	0.045	0.888
	210	0.956	0.044	0.885
	220	0.956	0.044	0.883
	230	0.958	0.042	0.882
	240	0.959	0.041	0.881
	250	0.96	0.04	0.881
	260	0.96	0.04	0.88
	270	0.961	0.039	0.879
	280	0.961	0.039	0.878
	290	0.961	0.039	0.877
	300	0.961	0.039	0.877
	310	0.962	0.038	0.876
	320	0.962	0.038	0.875
	330	0.962	0.038	0.874
	340	0.962	0.038	0.871
	350	0.963	0.037	0.869
	400	0.964	0.036	0.856
	500	0.966	0.034	0.837
	600	0.967	0.033	0.821
	700	0.969	0.031	0.808
	800	0.97	0.03	0.79
	900	0.972	0.028	0.777
	1000	0.974	0.026	0.767
	1200	0.975	0.025	0.745
	1500	0.978	0.022	0.702
	2000	0.981	0.019	0.661
	3000	0.986	0.014	0.579
	4000	0.986	0.014	0.508
	5000	0.988	0.012	0.45
	6000	0.993	0.007	0.419
	7000	0.994	0.006	0.374
	8000	0.995	0.005	0.341
	9000	0.997	0.003	0.311
	10000	0.998	0.002	0.282
	15000	1	0	0.164
	20000	1	0	0.09
	A2 B_with
	TS_Thr	Precision	1 - Precision	Recall
	0	0.952	0.048	0.921
	0.1	0.952	0.048	0.921
	0.2	0.953	0.047	0.921
	0.3	0.953	0.047	0.921
	0.4	0.954	0.046	0.921
	0.5	0.954	0.046	0.921
	1	0.955	0.045	0.92
	1.5	0.955	0.045	0.917
	2	0.956	0.044	0.916
	2.5	0.957	0.043	0.914
	3	0.958	0.042	0.912
	4	0.959	0.041	0.909
	5	0.96	0.04	0.907
	6	0.961	0.039	0.905
	7	0.962	0.038	0.902
	10	0.962	0.038	0.895
	20	0.964	0.036	0.884
	30	0.966	0.034	0.88
	40	0.966	0.034	0.876
	50	0.967	0.033	0.874
	60	0.968	0.032	0.872
	70	0.969	0.031	0.871
	80	0.969	0.031	0.87
	90	0.97	0.03	0.868
	100	0.97	0.03	0.867
	110	0.97	0.03	0.865
	120	0.971	0.029	0.864
	130	0.971	0.029	0.864
	140	0.971	0.029	0.863
	150	0.972	0.028	0.863
	160	0.972	0.028	0.862
	170	0.972	0.028	0.861
	180	0.972	0.028	0.86
	190	0.972	0.028	0.859
	200	0.973	0.027	0.858
	210	0.973	0.027	0.857
	220	0.973	0.027	0.855
	230	0.973	0.027	0.854
	240	0.974	0.026	0.852
	250	0.974	0.026	0.851
	260	0.974	0.026	0.85
	270	0.975	0.025	0.849
	280	0.975	0.025	0.847
	290	0.975	0.025	0.846
	300	0.975	0.025	0.845
	310	0.975	0.025	0.844
	320	0.975	0.025	0.842
	330	0.975	0.025	0.839
	340	0.976	0.024	0.837
	350	0.976	0.024	0.836
	400	0.976	0.024	0.826
	500	0.978	0.022	0.8
	600	0.977	0.023	0.779
	700	0.978	0.022	0.767
	800	0.98	0.02	0.742
	900	0.981	0.019	0.725
	1000	0.982	0.018	0.711
	1200	0.984	0.016	0.686
	1500	0.985	0.015	0.655
	2000	0.987	0.013	0.6
	3000	0.987	0.013	0.519
	4000	0.991	0.009	0.45
	5000	0.989	0.011	0.389
	6000	0.989	0.011	0.343
	7000	0.993	0.007	0.31
	8000	0.997	0.003	0.268
	9000	0.996	0.004	0.235
	10000	0.996	0.004	0.213
	15000	0.996	0.004	0.11
	20000	1	0	0.076
	A2 BH_without
	TS_Thr	Precision	1 - Precision	Recall
	0	0.295	0.705	0.937
	0.1	0.616	0.384	0.913
	0.2	0.679	0.321	0.91
	0.3	0.71	0.29	0.908
	0.4	0.732	0.268	0.908
	0.5	0.747	0.253	0.907
	1	0.791	0.209	0.903
	1.5	0.811	0.189	0.899
	2	0.825	0.175	0.896
	2.5	0.834	0.166	0.893
	3	0.842	0.158	0.891
	4	0.855	0.145	0.888
	5	0.865	0.135	0.887
	6	0.871	0.129	0.885
	7	0.877	0.123	0.882
	10	0.886	0.114	0.878
	20	0.902	0.098	0.869
	30	0.91	0.09	0.866
	40	0.916	0.084	0.864
	50	0.92	0.08	0.859
	60	0.921	0.079	0.854
	70	0.923	0.077	0.852
	80	0.925	0.075	0.851
	90	0.928	0.072	0.849
	100	0.929	0.071	0.847
	110	0.931	0.069	0.846
	120	0.932	0.068	0.846
	130	0.934	0.066	0.844
	140	0.935	0.065	0.843
	150	0.936	0.064	0.843
	160	0.936	0.064	0.842
	170	0.938	0.062	0.841
	180	0.938	0.062	0.84
	190	0.939	0.061	0.84
	200	0.939	0.061	0.837
	210	0.94	0.06	0.836
	220	0.941	0.059	0.835
	230	0.942	0.058	0.834
	240	0.942	0.058	0.834
	250	0.942	0.058	0.833
	260	0.944	0.056	0.832
	270	0.944	0.056	0.831
	280	0.945	0.055	0.829
	290	0.945	0.055	0.828
	300	0.946	0.054	0.827
	310	0.947	0.053	0.824
	320	0.947	0.053	0.822
	330	0.947	0.053	0.821
	340	0.948	0.052	0.818
	350	0.949	0.051	0.816
	400	0.953	0.047	0.805
	500	0.956	0.044	0.789
	600	0.958	0.042	0.776
	700	0.96	0.04	0.763
	800	0.961	0.039	0.743
	900	0.963	0.037	0.733
	1000	0.966	0.034	0.724
	1200	0.967	0.033	0.705
	1500	0.972	0.028	0.666
	2000	0.979	0.021	0.625
	3000	0.982	0.018	0.545
	4000	0.985	0.015	0.481
	5000	0.985	0.015	0.425
	6000	0.991	0.009	0.396
	7000	0.994	0.006	0.356
	8000	0.995	0.005	0.323
	9000	0.996	0.004	0.294
	10000	0.998	0.002	0.265
	15000	1	0	0.157
	20000	1	0	0.086
	A2 B_without
	TS_Thr	Precision	1 - Precision	Recall
	0	0.943	0.057	0.827
	0.1	0.944	0.056	0.827
	0.2	0.944	0.056	0.827
	0.3	0.944	0.056	0.827
	0.4	0.944	0.056	0.826
	0.5	0.944	0.056	0.826
	1	0.945	0.055	0.825
	1.5	0.946	0.054	0.824
	2	0.947	0.053	0.822
	2.5	0.947	0.053	0.821
	3	0.948	0.052	0.821
	4	0.95	0.05	0.82
	5	0.951	0.049	0.818
	6	0.951	0.049	0.816
	7	0.952	0.048	0.816
	10	0.953	0.047	0.814
	20	0.954	0.046	0.811
	30	0.955	0.045	0.81
	40	0.956	0.044	0.809
	50	0.957	0.043	0.808
	60	0.958	0.042	0.808
	70	0.959	0.041	0.807
	80	0.959	0.041	0.806
	90	0.959	0.041	0.805
	100	0.96	0.04	0.805
	110	0.96	0.04	0.802
	120	0.96	0.04	0.802
	130	0.96	0.04	0.801
	140	0.961	0.039	0.8
	150	0.961	0.039	0.8
	160	0.961	0.039	0.799
	170	0.962	0.038	0.798
	180	0.961	0.039	0.797
	190	0.961	0.039	0.796
	200	0.962	0.038	0.795
	210	0.963	0.037	0.794
	220	0.963	0.037	0.793
	230	0.963	0.037	0.791
	240	0.963	0.037	0.79
	250	0.963	0.037	0.788
	260	0.963	0.037	0.787
	270	0.963	0.037	0.785
	280	0.963	0.037	0.783
	290	0.964	0.036	0.782
	300	0.964	0.036	0.781
	310	0.964	0.036	0.778
	320	0.965	0.035	0.776
	330	0.965	0.035	0.773
	340	0.965	0.035	0.772
	350	0.965	0.035	0.771
	400	0.966	0.034	0.761
	500	0.968	0.032	0.734
	600	0.968	0.032	0.714
	700	0.968	0.032	0.703
	800	0.968	0.032	0.678
	900	0.97	0.03	0.662
	1000	0.972	0.028	0.648
	1200	0.974	0.026	0.626
	1500	0.975	0.025	0.596
	2000	0.979	0.021	0.543
	3000	0.98	0.02	0.463
	4000	0.986	0.014	0.398
	5000	0.984	0.016	0.344
	6000	0.984	0.016	0.301
	7000	0.99	0.01	0.269
	8000	0.996	0.004	0.234
	9000	0.993	0.007	0.202
	10000	0.992	0.008	0.18
	15000	0.991	0.009	0.093
	20000	1	0	0.064
	ARGOT
	A. B_with
	TS_Thr	Precision	1 - Precision	Recall
	1	0.906653	0.0933475	0.875693
	2	0.90823	0.0917696	0.880052
	3	0.910688	0.0893116	0.874046
	4	0.910688	0.0893116	0.87455
	5	0.914576	0.0854237	0.867664
	6	0.914576	0.0854237	0.861205
	7	0.915987	0.0840127	0.851041
	8	0.920401	0.0795993	0.834898
	9	0.921221	0.078779	0.83217
	10	0.923347	0.0766526	0.830076
	11	0.927016	0.0729838	0.824405
	12	0.927016	0.0729838	0.824527
	13	0.927016	0.0729838	0.820178
	14	0.927016	0.0729838	0.821053
	15	0.929538	0.0704622	0.815925
	16	0.929538	0.0704622	0.812953
	17	0.929538	0.0704622	0.811182
	18	0.929573	0.0704269	0.810509
	19	0.929573	0.0704269	0.808958
	20	0.929573	0.0704269	0.805513
	21	0.929573	0.0704269	0.796698
	22	0.930006	0.0699944	0.78676
	23	0.934311	0.0656892	0.7338
	24	0.934451	0.0655486	0.690861
	25	0.939845	0.0601548	0.655478
	26	0.939845	0.0601548	0.495756
	27	0.945249	0.0547505	0.371551
	28	0.947627	0.0523726	0.298367
	29	0.952082	0.0479178	0.20614
	30	0.955886	0.0441144	0.0746423
	A. B_without
	TS_Thr	Precision	1 - Precision	Recall
	1	0.90149	0.0985105	0.78831
	2	0.905423	0.0945767	0.785529
	3	0.907125	0.092875	0.787134
	4	0.908147	0.0918529	0.782083
	5	0.908147	0.0918529	0.78032
	6	0.908147	0.0918529	0.778305
	7	0.911568	0.0884316	0.777804
	8	0.911568	0.0884316	0.769184
	9	0.912778	0.0872217	0.769276
	10	0.912778	0.0872217	0.771114
	11	0.912778	0.0872217	0.764502
	12	0.912778	0.0872217	0.766258
	13	0.912778	0.0872217	0.761231
	14	0.912778	0.0872217	0.758138
	15	0.912778	0.0872217	0.755769
	16	0.912778	0.0872217	0.754644
	17	0.914082	0.0859179	0.749495
	18	0.914082	0.0859179	0.746735
	19	0.915381	0.0846192	0.748558
	20	0.915381	0.0846192	0.742578
	21	0.915694	0.0843064	0.737474
	22	0.915694	0.0843064	0.728026
	23	0.916357	0.0836433	0.669675
	24	0.916357	0.0836433	0.631321
	25	0.916357	0.0836433	0.600455
	26	0.916837	0.0831632	0.442075
	27	0.916837	0.0831632	0.331901
	28	0.916837	0.0831632	0.258907
	29	0.916837	0.0831632	0.175064
	30	0.916837	0.0831632	0.0621177
	Blast2GO
	B_with
	Annotation Cutoff	Precision	1 - Precision	Recall
	1	0.847	0.153	0.657
	10	0.847	0.153	0.657
	20	0.847	0.153	0.657
	30	0.847	0.153	0.657
	40	0.85	0.15	0.658
	50	0.86	0.14	0.662
	60	0.876	0.124	0.666
	70	0.908	0.092	0.665
	80	0.63	0.37	0.1
	90	0.452	0.548	0.024
	99	0.462	0.538	0.014

## Sheet: m1_MF (data)
Sliding threshold: no propagation of predicted and true terms
	ARGOT2
	A2 BH_with
	TS_Thr	Precision	1 - Precision	Recall
	0	0.39	0.61	0.971
	0.1	0.702	0.298	0.97
	0.2	0.749	0.251	0.969
	0.3	0.777	0.223	0.969
	0.4	0.797	0.203	0.969
	0.5	0.811	0.189	0.969
	1	0.846	0.154	0.968
	1.5	0.861	0.139	0.967
	2	0.872	0.128	0.967
	2.5	0.876	0.124	0.966
	3	0.881	0.119	0.966
	4	0.888	0.112	0.965
	5	0.893	0.107	0.963
	6	0.896	0.104	0.962
	7	0.899	0.101	0.961
	10	0.905	0.095	0.959
	20	0.917	0.083	0.955
	30	0.924	0.076	0.953
	40	0.927	0.073	0.952
	50	0.93	0.07	0.949
	60	0.932	0.068	0.948
	70	0.934	0.066	0.946
	80	0.936	0.064	0.944
	90	0.937	0.063	0.943
	100	0.938	0.062	0.942
	110	0.94	0.06	0.942
	120	0.942	0.058	0.941
	130	0.943	0.057	0.94
	140	0.943	0.057	0.938
	150	0.944	0.056	0.937
	160	0.945	0.055	0.935
	170	0.945	0.055	0.934
	180	0.946	0.054	0.932
	190	0.947	0.053	0.931
	200	0.948	0.052	0.929
	210	0.949	0.051	0.928
	220	0.949	0.051	0.926
	230	0.95	0.05	0.925
	240	0.951	0.049	0.922
	250	0.952	0.048	0.921
	260	0.951	0.049	0.918
	270	0.951	0.049	0.916
	280	0.951	0.049	0.914
	290	0.951	0.049	0.913
	300	0.952	0.048	0.912
	310	0.952	0.048	0.91
	320	0.952	0.048	0.908
	330	0.953	0.047	0.906
	340	0.953	0.047	0.904
	350	0.954	0.046	0.9
	400	0.956	0.044	0.888
	500	0.959	0.041	0.853
	600	0.961	0.039	0.822
	700	0.964	0.036	0.788
	800	0.966	0.034	0.76
	900	0.968	0.032	0.731
	1000	0.969	0.031	0.701
	1200	0.968	0.032	0.651
	1500	0.972	0.028	0.59
	2000	0.977	0.023	0.509
	3000	0.984	0.016	0.388
	4000	0.987	0.013	0.303
	5000	0.994	0.006	0.234
	6000	0.997	0.003	0.179
	7000	0.996	0.004	0.136
	8000	0.997	0.003	0.119
	9000	1	0	0.1
	10000	1	0	0.088
	15000	1	0	0.044
	20000	1	0	0.021
	A2 B_with
	TS_Thr	Precision	1 - Precision	Recall
	0	0.942	0.058	0.857
	0.1	0.943	0.057	0.857
	0.2	0.943	0.057	0.856
	0.3	0.944	0.056	0.856
	0.4	0.946	0.054	0.856
	0.5	0.947	0.053	0.856
	1	0.949	0.051	0.854
	1.5	0.95	0.05	0.852
	2	0.951	0.049	0.851
	2.5	0.953	0.047	0.851
	3	0.953	0.047	0.851
	4	0.954	0.046	0.85
	5	0.954	0.046	0.848
	6	0.955	0.045	0.848
	7	0.956	0.044	0.847
	10	0.958	0.042	0.844
	20	0.96	0.04	0.84
	30	0.961	0.039	0.838
	40	0.963	0.037	0.837
	50	0.963	0.037	0.836
	60	0.964	0.036	0.835
	70	0.965	0.035	0.834
	80	0.965	0.035	0.833
	90	0.966	0.034	0.832
	100	0.967	0.033	0.83
	110	0.967	0.033	0.828
	120	0.968	0.032	0.827
	130	0.968	0.032	0.825
	140	0.968	0.032	0.824
	150	0.969	0.031	0.823
	160	0.969	0.031	0.821
	170	0.97	0.03	0.82
	180	0.97	0.03	0.818
	190	0.971	0.029	0.815
	200	0.971	0.029	0.813
	210	0.971	0.029	0.81
	220	0.971	0.029	0.808
	230	0.972	0.028	0.805
	240	0.972	0.028	0.801
	250	0.972	0.028	0.797
	260	0.972	0.028	0.794
	270	0.972	0.028	0.792
	280	0.973	0.027	0.79
	290	0.973	0.027	0.785
	300	0.973	0.027	0.782
	310	0.973	0.027	0.779
	320	0.973	0.027	0.776
	330	0.973	0.027	0.773
	340	0.973	0.027	0.769
	350	0.974	0.026	0.763
	400	0.975	0.025	0.744
	500	0.978	0.022	0.702
	600	0.98	0.02	0.661
	700	0.983	0.017	0.627
	800	0.982	0.018	0.594
	900	0.983	0.017	0.56
	1000	0.984	0.016	0.537
	1200	0.985	0.015	0.488
	1500	0.985	0.015	0.426
	2000	0.988	0.012	0.36
	3000	0.991	0.009	0.267
	4000	0.991	0.009	0.199
	5000	0.989	0.011	0.171
	6000	0.993	0.007	0.145
	7000	0.989	0.011	0.095
	8000	0.99	0.01	0.082
	9000	1	0	0.066
	10000	1	0	0.059
	15000	1	0	0.038
	20000	1	0	0.025
	A2 BH_without
	TS_Thr	Precision	1 - Precision	Recall
	0	0.388	0.612	0.963
	0.1	0.696	0.304	0.955
	0.2	0.743	0.257	0.953
	0.3	0.772	0.228	0.953
	0.4	0.791	0.209	0.953
	0.5	0.806	0.194	0.952
	1	0.841	0.159	0.951
	1.5	0.855	0.145	0.95
	2	0.867	0.133	0.949
	2.5	0.872	0.128	0.948
	3	0.876	0.124	0.947
	4	0.883	0.117	0.945
	5	0.887	0.113	0.945
	6	0.892	0.108	0.944
	7	0.895	0.105	0.944
	10	0.901	0.099	0.941
	20	0.913	0.087	0.938
	30	0.919	0.081	0.936
	40	0.922	0.078	0.933
	50	0.925	0.075	0.931
	60	0.926	0.074	0.929
	70	0.929	0.071	0.928
	80	0.93	0.07	0.927
	90	0.932	0.068	0.925
	100	0.934	0.066	0.925
	110	0.935	0.065	0.924
	120	0.937	0.063	0.923
	130	0.937	0.063	0.922
	140	0.939	0.061	0.92
	150	0.939	0.061	0.918
	160	0.939	0.061	0.917
	170	0.94	0.06	0.917
	180	0.941	0.059	0.914
	190	0.942	0.058	0.912
	200	0.943	0.057	0.91
	210	0.944	0.056	0.908
	220	0.945	0.055	0.907
	230	0.946	0.054	0.904
	240	0.948	0.052	0.903
	250	0.948	0.052	0.902
	260	0.949	0.051	0.901
	270	0.949	0.051	0.899
	280	0.949	0.051	0.897
	290	0.948	0.052	0.895
	300	0.948	0.052	0.893
	310	0.948	0.052	0.892
	320	0.949	0.051	0.89
	330	0.95	0.05	0.888
	340	0.951	0.049	0.885
	350	0.951	0.049	0.883
	400	0.953	0.047	0.872
	500	0.956	0.044	0.839
	600	0.959	0.041	0.81
	700	0.96	0.04	0.774
	800	0.963	0.037	0.749
	900	0.964	0.036	0.718
	1000	0.965	0.035	0.692
	1200	0.966	0.034	0.644
	1500	0.97	0.03	0.584
	2000	0.975	0.025	0.502
	3000	0.983	0.017	0.386
	4000	0.986	0.014	0.3
	5000	0.992	0.008	0.231
	6000	0.995	0.005	0.179
	7000	0.994	0.006	0.133
	8000	0.997	0.003	0.117
	9000	0.996	0.004	0.097
	10000	1	0	0.085
	15000	1	0	0.043
	20000	1	0	0.021
	A2 B_without
	TS_Thr	Precision	1 - Precision	Recall
	0	0.938	0.062	0.832
	0.1	0.939	0.061	0.831
	0.2	0.94	0.06	0.831
	0.3	0.94	0.06	0.831
	0.4	0.942	0.058	0.83
	0.5	0.943	0.057	0.83
	1	0.945	0.055	0.83
	1.5	0.946	0.054	0.828
	2	0.947	0.053	0.828
	2.5	0.949	0.051	0.827
	3	0.949	0.051	0.827
	4	0.95	0.05	0.826
	5	0.95	0.05	0.826
	6	0.951	0.049	0.825
	7	0.951	0.049	0.824
	10	0.953	0.047	0.824
	20	0.955	0.045	0.821
	30	0.957	0.043	0.82
	40	0.958	0.042	0.818
	50	0.959	0.041	0.817
	60	0.959	0.041	0.816
	70	0.96	0.04	0.815
	80	0.961	0.039	0.812
	90	0.961	0.039	0.81
	100	0.962	0.038	0.809
	110	0.963	0.037	0.808
	120	0.964	0.036	0.806
	130	0.964	0.036	0.804
	140	0.964	0.036	0.804
	150	0.964	0.036	0.801
	160	0.965	0.035	0.799
	170	0.966	0.034	0.797
	180	0.966	0.034	0.794
	190	0.966	0.034	0.791
	200	0.967	0.033	0.789
	210	0.968	0.032	0.786
	220	0.968	0.032	0.784
	230	0.967	0.033	0.781
	240	0.968	0.032	0.777
	250	0.968	0.032	0.774
	260	0.969	0.031	0.771
	270	0.969	0.031	0.768
	280	0.969	0.031	0.765
	290	0.969	0.031	0.761
	300	0.969	0.031	0.757
	310	0.969	0.031	0.754
	320	0.969	0.031	0.751
	330	0.969	0.031	0.747
	340	0.969	0.031	0.743
	350	0.969	0.031	0.74
	400	0.971	0.029	0.721
	500	0.974	0.026	0.678
	600	0.975	0.025	0.638
	700	0.978	0.022	0.604
	800	0.98	0.02	0.573
	900	0.98	0.02	0.541
	1000	0.98	0.02	0.518
	1200	0.981	0.019	0.471
	1500	0.982	0.018	0.412
	2000	0.982	0.018	0.348
	3000	0.988	0.012	0.258
	4000	0.99	0.01	0.191
	5000	0.989	0.011	0.165
	6000	0.99	0.01	0.143
	7000	0.989	0.011	0.093
	8000	0.99	0.01	0.08
	9000	0.994	0.006	0.065
	10000	1	0	0.058
	15000	1	0	0.035
	20000	1	0	0.023
	ARGOT
	A. B_with
	TS_Thr	Precision	1 - Precision	Recall
	1	0.900117	0.099883	0.817813
	2	0.902156	0.0978441	0.816337
	3	0.904589	0.0954105	0.814439
	4	0.907279	0.0927208	0.811891
	5	0.910924	0.0890763	0.8107
	6	0.912283	0.0877174	0.808747
	7	0.914414	0.0855859	0.806457
	8	0.915671	0.084329	0.800514
	9	0.920698	0.079302	0.795109
	10	0.922164	0.0778357	0.792476
	11	0.922945	0.0770554	0.78703
	12	0.922945	0.0770554	0.784997
	13	0.924826	0.0751743	0.786742
	14	0.924826	0.0751743	0.77969
	15	0.927622	0.0723782	0.777251
	16	0.927622	0.0723782	0.768049
	17	0.92872	0.0712795	0.759732
	18	0.92872	0.0712795	0.757568
	19	0.92872	0.0712795	0.750904
	20	0.92872	0.0712795	0.737926
	21	0.92872	0.0712795	0.734872
	22	0.931263	0.0687371	0.710166
	23	0.935254	0.064746	0.59729
	24	0.935254	0.064746	0.536605
	25	0.939733	0.0602668	0.469092
	26	0.946027	0.0539727	0.255125
	27	0.946027	0.0539727	0.166572
	28	0.946027	0.0539727	0.0939523
	29	0.952033	0.0479668	0.056549
	30	0.953402	0.0465977	0.0293377
	A. B_without
	TS_Thr	Precision	1 - Precision	Recall
	1	0.905671	0.0943289	0.794129
	2	0.907289	0.0927111	0.792201
	3	0.905523	0.0944775	0.790868
	4	0.909172	0.0908282	0.791521
	5	0.909917	0.0900828	0.788893
	6	0.908198	0.0918021	0.788597
	7	0.908539	0.0914612	0.783007
	8	0.908682	0.0913182	0.777187
	9	0.914365	0.0856346	0.778875
	10	0.91051	0.08949	0.774008
	11	0.909789	0.0902113	0.772537
	12	0.913642	0.0863578	0.769509
	13	0.910863	0.0891372	0.762055
	14	0.915308	0.0846924	0.756898
	15	0.912264	0.0877359	0.750287
	16	0.91189	0.0881099	0.746753
	17	0.914622	0.0853784	0.735626
	18	0.911938	0.0880617	0.731498
	19	0.915952	0.0840484	0.727167
	20	0.916689	0.0833105	0.719183
	21	0.914281	0.0857186	0.70958
	22	0.916599	0.0834008	0.685142
	23	0.914376	0.0856241	0.579419
	24	0.915626	0.084374	0.516806
	25	0.916722	0.0832778	0.450085
	26	0.914843	0.0851567	0.249079
	27	0.918823	0.0811771	0.160649
	28	0.916111	0.0838888	0.0944796
	29	0.917876	0.0821235	0.0568213
	30	0.915519	0.0844809	0.0221423
	Blast2GO
	B_with
	Annotation Cutoff	Precision	1 - Precision	Recall
	1	0.93	0.07	0.953
	10	0.93	0.07	0.953
	20	0.93	0.07	0.953
	30	0.931	0.069	0.953
	40	0.933	0.067	0.953
	50	0.937	0.063	0.953
	60	0.945	0.055	0.951
	70	0.96	0.04	0.943
	80	0.961	0.039	0.171
	90	0.921	0.079	0.05
	99	0.905	0.095	0.018

## Sheet: m1_CC (data)
Sliding threshold: no propagation of predicted and true terms
	ARGOT2
	A2 BH_with
	TS_Thr	Precision	1 - Precision	Recall
	0	0.546	0.454	0.976
	0.1	0.778	0.222	0.97
	0.2	0.792	0.208	0.97
	0.3	0.803	0.197	0.97
	0.4	0.81	0.19	0.97
	0.5	0.817	0.183	0.97
	1	0.844	0.156	0.969
	1.5	0.858	0.142	0.968
	2	0.867	0.133	0.965
	2.5	0.877	0.123	0.965
	3	0.885	0.115	0.964
	4	0.892	0.108	0.959
	5	0.9	0.1	0.957
	6	0.906	0.094	0.952
	7	0.911	0.089	0.943
	10	0.923	0.077	0.936
	20	0.942	0.058	0.924
	30	0.953	0.047	0.911
	40	0.959	0.041	0.908
	50	0.963	0.037	0.903
	60	0.964	0.036	0.901
	70	0.966	0.034	0.899
	80	0.967	0.033	0.897
	90	0.968	0.032	0.895
	100	0.968	0.032	0.893
	110	0.969	0.031	0.889
	120	0.971	0.029	0.887
	130	0.971	0.029	0.884
	140	0.972	0.028	0.88
	150	0.973	0.027	0.878
	160	0.972	0.028	0.876
	170	0.974	0.026	0.873
	180	0.974	0.026	0.87
	190	0.975	0.025	0.867
	200	0.975	0.025	0.865
	210	0.975	0.025	0.861
	220	0.975	0.025	0.858
	230	0.975	0.025	0.855
	240	0.975	0.025	0.854
	250	0.976	0.024	0.852
	260	0.976	0.024	0.849
	270	0.976	0.024	0.844
	280	0.976	0.024	0.839
	290	0.976	0.024	0.837
	300	0.977	0.023	0.835
	310	0.977	0.023	0.832
	320	0.977	0.023	0.83
	330	0.977	0.023	0.827
	340	0.977	0.023	0.825
	350	0.977	0.023	0.823
	400	0.977	0.023	0.811
	500	0.98	0.02	0.79
	600	0.98	0.02	0.773
	700	0.979	0.021	0.755
	800	0.98	0.02	0.734
	900	0.981	0.019	0.716
	1000	0.981	0.019	0.692
	1200	0.982	0.018	0.654
	1500	0.985	0.015	0.589
	2000	0.984	0.016	0.505
	3000	0.985	0.015	0.412
	4000	0.988	0.012	0.361
	5000	0.995	0.005	0.321
	6000	0.997	0.003	0.278
	7000	0.998	0.002	0.257
	8000	0.997	0.003	0.226
	9000	1	0	0.186
	10000	1	0	0.071
	15000	1	0	0.032
	20000	1	0	0.018
	A2 B_with
	TS_Thr	Precision	1 - Precision	Recall
	0	0.983	0.017	0.968
	0.1	0.983	0.017	0.968
	0.2	0.983	0.017	0.968
	0.3	0.984	0.016	0.968
	0.4	0.984	0.016	0.967
	0.5	0.984	0.016	0.967
	1	0.984	0.016	0.966
	1.5	0.984	0.016	0.964
	2	0.984	0.016	0.959
	2.5	0.984	0.016	0.958
	3	0.984	0.016	0.956
	4	0.984	0.016	0.949
	5	0.984	0.016	0.944
	6	0.984	0.016	0.941
	7	0.984	0.016	0.93
	10	0.984	0.016	0.921
	20	0.984	0.016	0.91
	30	0.984	0.016	0.898
	40	0.984	0.016	0.892
	50	0.984	0.016	0.887
	60	0.984	0.016	0.884
	70	0.985	0.015	0.883
	80	0.985	0.015	0.88
	90	0.985	0.015	0.878
	100	0.985	0.015	0.875
	110	0.986	0.014	0.872
	120	0.986	0.014	0.87
	130	0.986	0.014	0.867
	140	0.986	0.014	0.865
	150	0.987	0.013	0.861
	160	0.987	0.013	0.858
	170	0.987	0.013	0.855
	180	0.987	0.013	0.853
	190	0.987	0.013	0.848
	200	0.987	0.013	0.845
	210	0.987	0.013	0.842
	220	0.987	0.013	0.839
	230	0.987	0.013	0.837
	240	0.987	0.013	0.833
	250	0.987	0.013	0.83
	260	0.987	0.013	0.828
	270	0.987	0.013	0.824
	280	0.987	0.013	0.819
	290	0.987	0.013	0.816
	300	0.987	0.013	0.811
	310	0.987	0.013	0.806
	320	0.987	0.013	0.803
	330	0.987	0.013	0.8
	340	0.987	0.013	0.797
	350	0.987	0.013	0.793
	400	0.987	0.013	0.775
	500	0.987	0.013	0.746
	600	0.987	0.013	0.716
	700	0.986	0.014	0.686
	800	0.985	0.015	0.662
	900	0.985	0.015	0.644
	1000	0.986	0.014	0.626
	1200	0.987	0.013	0.577
	1500	0.989	0.011	0.522
	2000	0.988	0.012	0.455
	3000	0.987	0.013	0.371
	4000	0.99	0.01	0.319
	5000	0.994	0.006	0.268
	6000	0.996	0.004	0.218
	7000	0.996	0.004	0.21
	8000	0.997	0.003	0.202
	9000	1	0	0.181
	10000	1	0	0.17
	15000	1	0	0.032
	20000	1	0	0.025
	A2 BH_without
	TS_Thr	Precision	1 - Precision	Recall
	0	0.522	0.478	0.95
	0.1	0.742	0.258	0.908
	0.2	0.756	0.244	0.9
	0.3	0.765	0.235	0.897
	0.4	0.773	0.227	0.896
	0.5	0.778	0.222	0.895
	1	0.804	0.196	0.89
	1.5	0.817	0.183	0.886
	2	0.822	0.178	0.88
	2.5	0.828	0.172	0.875
	3	0.836	0.164	0.872
	4	0.842	0.158	0.861
	5	0.849	0.151	0.857
	6	0.855	0.145	0.851
	7	0.859	0.141	0.846
	10	0.869	0.131	0.836
	20	0.885	0.115	0.811
	30	0.893	0.107	0.793
	40	0.903	0.097	0.784
	50	0.911	0.089	0.774
	60	0.916	0.084	0.767
	70	0.917	0.083	0.76
	80	0.919	0.081	0.751
	90	0.917	0.083	0.745
	100	0.922	0.078	0.74
	110	0.924	0.076	0.733
	120	0.925	0.075	0.727
	130	0.929	0.071	0.724
	140	0.933	0.067	0.72
	150	0.934	0.066	0.715
	160	0.935	0.065	0.713
	170	0.934	0.066	0.709
	180	0.935	0.065	0.706
	190	0.938	0.062	0.703
	200	0.939	0.061	0.701
	210	0.938	0.062	0.699
	220	0.941	0.059	0.698
	230	0.945	0.055	0.697
	240	0.945	0.055	0.696
	250	0.948	0.052	0.695
	260	0.951	0.049	0.694
	270	0.955	0.045	0.691
	280	0.956	0.044	0.69
	290	0.957	0.043	0.688
	300	0.957	0.043	0.685
	310	0.957	0.043	0.684
	320	0.957	0.043	0.682
	330	0.956	0.044	0.68
	340	0.956	0.044	0.678
	350	0.957	0.043	0.676
	400	0.958	0.042	0.671
	500	0.96	0.04	0.657
	600	0.96	0.04	0.643
	700	0.961	0.039	0.632
	800	0.963	0.037	0.622
	900	0.967	0.033	0.611
	1000	0.969	0.031	0.596
	1200	0.97	0.03	0.565
	1500	0.972	0.028	0.515
	2000	0.978	0.022	0.448
	3000	0.98	0.02	0.373
	4000	0.984	0.016	0.33
	5000	0.99	0.01	0.298
	6000	0.99	0.01	0.263
	7000	0.994	0.006	0.245
	8000	0.995	0.005	0.221
	9000	0.996	0.004	0.179
	10000	0.992	0.008	0.065
	15000	1	0	0.027
	20000	1	0	0.015
	A2 B_without
	TS_Thr	Precision	1 - Precision	Recall
	0	0.964	0.036	0.734
	0.1	0.964	0.036	0.734
	0.2	0.964	0.036	0.734
	0.3	0.965	0.035	0.733
	0.4	0.965	0.035	0.733
	0.5	0.965	0.035	0.732
	1	0.965	0.035	0.73
	1.5	0.965	0.035	0.728
	2	0.965	0.035	0.726
	2.5	0.965	0.035	0.724
	3	0.965	0.035	0.722
	4	0.966	0.034	0.72
	5	0.966	0.034	0.716
	6	0.966	0.034	0.715
	7	0.966	0.034	0.712
	10	0.966	0.034	0.709
	20	0.966	0.034	0.704
	30	0.967	0.033	0.702
	40	0.968	0.032	0.7
	50	0.968	0.032	0.7
	60	0.968	0.032	0.698
	70	0.97	0.03	0.696
	80	0.97	0.03	0.694
	90	0.971	0.029	0.692
	100	0.971	0.029	0.69
	110	0.971	0.029	0.689
	120	0.972	0.028	0.687
	130	0.972	0.028	0.685
	140	0.972	0.028	0.684
	150	0.972	0.028	0.682
	160	0.972	0.028	0.679
	170	0.974	0.026	0.678
	180	0.974	0.026	0.676
	190	0.974	0.026	0.673
	200	0.974	0.026	0.671
	210	0.974	0.026	0.669
	220	0.974	0.026	0.668
	230	0.974	0.026	0.666
	240	0.974	0.026	0.663
	250	0.974	0.026	0.662
	260	0.974	0.026	0.659
	270	0.974	0.026	0.657
	280	0.974	0.026	0.654
	290	0.974	0.026	0.652
	300	0.974	0.026	0.649
	310	0.974	0.026	0.647
	320	0.974	0.026	0.644
	330	0.974	0.026	0.642
	340	0.975	0.025	0.64
	350	0.975	0.025	0.638
	400	0.974	0.026	0.625
	500	0.974	0.026	0.604
	600	0.975	0.025	0.576
	700	0.973	0.027	0.553
	800	0.974	0.026	0.534
	900	0.975	0.025	0.52
	1000	0.976	0.024	0.505
	1200	0.978	0.022	0.475
	1500	0.98	0.02	0.437
	2000	0.978	0.022	0.386
	3000	0.982	0.018	0.317
	4000	0.984	0.016	0.261
	5000	0.987	0.013	0.216
	6000	0.984	0.016	0.176
	7000	0.985	0.015	0.171
	8000	0.988	0.012	0.168
	9000	0.992	0.008	0.15
	10000	0.991	0.009	0.135
	15000	1	0	0.02
	20000	1	0	0.016
	ARGOT
	A. B with
	TS_Thr	Precision	1 - Precision	Recall
	1	0.936624	0.0633761	0.923716
	2	0.93782	0.0621796	0.923458
	3	0.939915	0.0600851	0.921681
	4	0.939915	0.0600851	0.913065
	5	0.939915	0.0600851	0.903299
	6	0.939915	0.0600851	0.898881
	7	0.939915	0.0600851	0.879561
	8	0.939915	0.0600851	0.851482
	9	0.939915	0.0600851	0.844022
	10	0.939915	0.0600851	0.840065
	11	0.941992	0.0580085	0.83
	12	0.941992	0.0580085	0.825628
	13	0.941992	0.0580085	0.8207
	14	0.941992	0.0580085	0.812296
	15	0.941992	0.0580085	0.805142
	16	0.943239	0.0567612	0.800489
	17	0.943239	0.0567612	0.793983
	18	0.943239	0.0567612	0.787904
	19	0.943239	0.0567612	0.77673
	20	0.943239	0.0567612	0.763899
	21	0.943239	0.0567612	0.761298
	22	0.943239	0.0567612	0.740293
	23	0.943239	0.0567612	0.655212
	24	0.943239	0.0567612	0.616685
	25	0.943239	0.0567612	0.554512
	26	0.943239	0.0567612	0.353237
	27	0.950098	0.0499024	0.255463
	28	0.95024	0.04976	0.201273
	29	0.955079	0.0449209	0.167224
	30	0.955079	0.0449209	0.0271788
	A. B without
	TS_Thr	Precision	1 - Precision	Recall
	1	0.918881	0.0811195	0.699268
	2	0.921866	0.0781339	0.698503
	3	0.921866	0.0781339	0.696482
	4	0.921866	0.0781339	0.690695
	5	0.921866	0.0781339	0.68637
	6	0.921866	0.0781339	0.68022
	7	0.921866	0.0781339	0.676517
	8	0.921866	0.0781339	0.666757
	9	0.92187	0.0781296	0.668357
	10	0.922487	0.077513	0.662915
	11	0.922975	0.0770248	0.655697
	12	0.924769	0.0752307	0.653059
	13	0.924769	0.0752307	0.647903
	14	0.924769	0.0752307	0.642912
	15	0.924769	0.0752307	0.638665
	16	0.924769	0.0752307	0.639735
	17	0.925365	0.0746352	0.632994
	18	0.925365	0.0746352	0.629068
	19	0.925501	0.0744993	0.621786
	20	0.925501	0.0744993	0.614141
	21	0.926596	0.0734039	0.608918
	22	0.926596	0.0734039	0.595394
	23	0.926596	0.0734039	0.528785
	24	0.926761	0.0732392	0.494456
	25	0.926761	0.0732392	0.456162
	26	0.926761	0.0732392	0.307428
	27	0.926761	0.0732392	0.208347
	28	0.926761	0.0732392	0.163857
	29	0.926761	0.0732392	0.135086
	30	0.926761	0.0732392	0.0164091
	Blast2GO
	B_with
	Annotation Cutoff	Precision	1 - Precision	Recall
	1	0.947	0.053	0.72
	10	0.947	0.053	0.72
	20	0.947	0.053	0.72
	30	0.947	0.053	0.72
	40	0.947	0.053	0.72
	50	0.95	0.05	0.72
	60	0.954	0.046	0.72
	70	0.964	0.036	0.718
	80	0.905	0.095	0.159
	90	0.414	0.586	0.01
	99	0.513	0.487	0.009

## Sheet: m2_BP (data)
Sliding threshold: propagation of predicted and true terms
	ARGOT2
	A2 BH_with
	TS_Thr	Precision	1 - Precision	Recall
	0	0.632	0.368	0.964
	0.1	0.847	0.153	0.958
	0.2	0.871	0.129	0.957
	0.3	0.885	0.115	0.957
	0.4	0.893	0.107	0.957
	0.5	0.9	0.1	0.957
	1	0.916	0.084	0.956
	1.5	0.925	0.075	0.956
	2	0.931	0.069	0.955
	2.5	0.934	0.066	0.955
	3	0.938	0.062	0.955
	4	0.945	0.055	0.954
	5	0.949	0.051	0.953
	6	0.952	0.048	0.952
	7	0.955	0.045	0.952
	10	0.96	0.04	0.949
	20	0.968	0.032	0.944
	30	0.972	0.028	0.94
	40	0.973	0.027	0.938
	50	0.975	0.025	0.937
	60	0.976	0.024	0.935
	70	0.976	0.024	0.934
	80	0.978	0.022	0.932
	90	0.978	0.022	0.931
	100	0.979	0.021	0.931
	110	0.979	0.021	0.93
	120	0.98	0.02	0.93
	130	0.98	0.02	0.928
	140	0.98	0.02	0.927
	150	0.981	0.019	0.927
	160	0.981	0.019	0.926
	170	0.982	0.018	0.926
	180	0.982	0.018	0.925
	190	0.983	0.017	0.924
	200	0.983	0.017	0.923
	210	0.983	0.017	0.921
	220	0.983	0.017	0.92
	230	0.984	0.016	0.919
	240	0.984	0.016	0.919
	250	0.984	0.016	0.919
	260	0.985	0.015	0.919
	270	0.985	0.015	0.918
	280	0.985	0.015	0.918
	290	0.985	0.015	0.918
	300	0.985	0.015	0.918
	310	0.985	0.015	0.918
	320	0.985	0.015	0.918
	330	0.986	0.014	0.917
	340	0.985	0.015	0.916
	350	0.985	0.015	0.914
	400	0.986	0.014	0.907
	500	0.987	0.013	0.896
	600	0.987	0.013	0.89
	700	0.988	0.012	0.884
	800	0.988	0.012	0.879
	900	0.988	0.012	0.872
	1000	0.988	0.012	0.865
	1200	0.989	0.011	0.848
	1500	0.99	0.01	0.813
	2000	0.991	0.009	0.778
	3000	0.993	0.007	0.703
	4000	0.992	0.008	0.62
	5000	0.993	0.007	0.549
	6000	0.996	0.004	0.512
	7000	0.997	0.003	0.457
	8000	0.997	0.003	0.41
	9000	0.999	0.001	0.366
	10000	0.999	0.001	0.331
	15000	1	0	0.187
	20000	1	0	0.103
	A2 B_with
	TS_Thr	Precision	1 - Precision	Recall
	0	0.987	0.013	0.925
	0.1	0.988	0.012	0.925
	0.2	0.988	0.012	0.925
	0.3	0.988	0.012	0.925
	0.4	0.988	0.012	0.925
	0.5	0.988	0.012	0.925
	1	0.988	0.012	0.925
	1.5	0.988	0.012	0.925
	2	0.988	0.012	0.925
	2.5	0.988	0.012	0.924
	3	0.988	0.012	0.924
	4	0.989	0.011	0.923
	5	0.989	0.011	0.922
	6	0.989	0.011	0.922
	7	0.989	0.011	0.92
	10	0.989	0.011	0.916
	20	0.99	0.01	0.911
	30	0.99	0.01	0.909
	40	0.99	0.01	0.907
	50	0.99	0.01	0.906
	60	0.99	0.01	0.904
	70	0.99	0.01	0.904
	80	0.99	0.01	0.903
	90	0.991	0.009	0.903
	100	0.991	0.009	0.903
	110	0.991	0.009	0.902
	120	0.991	0.009	0.902
	130	0.991	0.009	0.902
	140	0.991	0.009	0.902
	150	0.991	0.009	0.902
	160	0.991	0.009	0.902
	170	0.991	0.009	0.902
	180	0.991	0.009	0.901
	190	0.991	0.009	0.901
	200	0.991	0.009	0.901
	210	0.991	0.009	0.901
	220	0.991	0.009	0.901
	230	0.992	0.008	0.9
	240	0.992	0.008	0.9
	250	0.992	0.008	0.9
	260	0.992	0.008	0.9
	270	0.992	0.008	0.9
	280	0.992	0.008	0.899
	290	0.992	0.008	0.899
	300	0.992	0.008	0.899
	310	0.992	0.008	0.899
	320	0.992	0.008	0.899
	330	0.992	0.008	0.898
	340	0.992	0.008	0.897
	350	0.992	0.008	0.897
	400	0.992	0.008	0.894
	500	0.993	0.007	0.877
	600	0.993	0.007	0.861
	700	0.993	0.007	0.85
	800	0.993	0.007	0.841
	900	0.994	0.006	0.827
	1000	0.994	0.006	0.815
	1200	0.994	0.006	0.785
	1500	0.995	0.005	0.749
	2000	0.995	0.005	0.697
	3000	0.995	0.005	0.623
	4000	0.995	0.005	0.54
	5000	0.994	0.006	0.477
	6000	0.994	0.006	0.416
	7000	0.995	0.005	0.375
	8000	0.997	0.003	0.32
	9000	0.998	0.002	0.279
	10000	0.998	0.002	0.252
	15000	0.999	0.001	0.127
	20000	1	0	0.085
	A2 BH_without
	TS_Thr	Precision	1 - Precision	Recall
	0	0.623	0.377	0.949
	0.1	0.834	0.166	0.93
	0.2	0.858	0.142	0.929
	0.3	0.872	0.128	0.927
	0.4	0.881	0.119	0.927
	0.5	0.888	0.112	0.927
	1	0.904	0.096	0.924
	1.5	0.912	0.088	0.923
	2	0.918	0.082	0.922
	2.5	0.921	0.079	0.92
	3	0.924	0.076	0.918
	4	0.93	0.07	0.916
	5	0.936	0.064	0.915
	6	0.939	0.061	0.914
	7	0.942	0.058	0.912
	10	0.947	0.053	0.909
	20	0.956	0.044	0.902
	30	0.961	0.039	0.9
	40	0.963	0.037	0.899
	50	0.964	0.036	0.894
	60	0.965	0.035	0.89
	70	0.965	0.035	0.888
	80	0.967	0.033	0.888
	90	0.968	0.032	0.886
	100	0.968	0.032	0.884
	110	0.97	0.03	0.884
	120	0.97	0.03	0.884
	130	0.971	0.029	0.882
	140	0.971	0.029	0.882
	150	0.971	0.029	0.881
	160	0.971	0.029	0.881
	170	0.971	0.029	0.881
	180	0.972	0.028	0.881
	190	0.972	0.028	0.881
	200	0.972	0.028	0.879
	210	0.973	0.027	0.878
	220	0.973	0.027	0.877
	230	0.973	0.027	0.877
	240	0.973	0.027	0.877
	250	0.974	0.026	0.877
	260	0.975	0.025	0.876
	270	0.975	0.025	0.875
	280	0.975	0.025	0.874
	290	0.975	0.025	0.873
	300	0.975	0.025	0.872
	310	0.976	0.024	0.872
	320	0.976	0.024	0.871
	330	0.976	0.024	0.87
	340	0.977	0.023	0.869
	350	0.977	0.023	0.867
	400	0.979	0.021	0.86
	500	0.981	0.019	0.851
	600	0.981	0.019	0.847
	700	0.982	0.018	0.841
	800	0.983	0.017	0.835
	900	0.983	0.017	0.829
	1000	0.984	0.016	0.824
	1200	0.984	0.016	0.81
	1500	0.987	0.013	0.776
	2000	0.99	0.01	0.742
	3000	0.991	0.009	0.669
	4000	0.991	0.009	0.592
	5000	0.991	0.009	0.524
	6000	0.994	0.006	0.49
	7000	0.997	0.003	0.439
	8000	0.998	0.002	0.393
	9000	0.998	0.002	0.35
	10000	0.999	0.001	0.315
	15000	1	0	0.179
	20000	1	0	0.1
	A2 B_without
	TS_Thr	Precision	1 - Precision	Recall
	0	0.983	0.017	0.854
	0.1	0.983	0.017	0.854
	0.2	0.983	0.017	0.854
	0.3	0.983	0.017	0.854
	0.4	0.983	0.017	0.854
	0.5	0.983	0.017	0.854
	1	0.983	0.017	0.853
	1.5	0.983	0.017	0.853
	2	0.983	0.017	0.852
	2.5	0.983	0.017	0.852
	3	0.983	0.017	0.852
	4	0.984	0.016	0.851
	5	0.984	0.016	0.85
	6	0.984	0.016	0.85
	7	0.984	0.016	0.849
	10	0.984	0.016	0.848
	20	0.984	0.016	0.847
	30	0.984	0.016	0.846
	40	0.984	0.016	0.846
	50	0.985	0.015	0.846
	60	0.985	0.015	0.846
	70	0.985	0.015	0.846
	80	0.985	0.015	0.845
	90	0.985	0.015	0.845
	100	0.985	0.015	0.845
	110	0.985	0.015	0.845
	120	0.985	0.015	0.845
	130	0.985	0.015	0.845
	140	0.985	0.015	0.845
	150	0.985	0.015	0.845
	160	0.985	0.015	0.845
	170	0.986	0.014	0.845
	180	0.985	0.015	0.844
	190	0.985	0.015	0.844
	200	0.985	0.015	0.844
	210	0.985	0.015	0.842
	220	0.985	0.015	0.842
	230	0.985	0.015	0.842
	240	0.985	0.015	0.841
	250	0.986	0.014	0.841
	260	0.986	0.014	0.841
	270	0.986	0.014	0.84
	280	0.986	0.014	0.84
	290	0.986	0.014	0.839
	300	0.986	0.014	0.839
	310	0.986	0.014	0.839
	320	0.986	0.014	0.838
	330	0.986	0.014	0.837
	340	0.986	0.014	0.836
	350	0.986	0.014	0.836
	400	0.986	0.014	0.832
	500	0.987	0.013	0.815
	600	0.987	0.013	0.798
	700	0.987	0.013	0.787
	800	0.987	0.013	0.778
	900	0.988	0.012	0.765
	1000	0.989	0.011	0.754
	1200	0.989	0.011	0.724
	1500	0.989	0.011	0.692
	2000	0.991	0.009	0.641
	3000	0.99	0.01	0.565
	4000	0.992	0.008	0.489
	5000	0.991	0.009	0.432
	6000	0.991	0.009	0.374
	7000	0.994	0.006	0.335
	8000	0.997	0.003	0.287
	9000	0.997	0.003	0.249
	10000	0.996	0.004	0.22
	15000	0.996	0.004	0.114
	20000	1	0	0.074
	ARGOT
	A. B with
	TS_Thr	Precision	1 - Precision	Recall
	1	0.943468	0.056532	0.879162
	2	0.943468	0.056532	0.881356
	3	0.943468	0.056532	0.880134
	4	0.943468	0.056532	0.879452
	5	0.943468	0.056532	0.880739
	6	0.943757	0.056243	0.878418
	7	0.943757	0.056243	0.871444
	8	0.945066	0.0549338	0.862682
	9	0.946056	0.0539443	0.862172
	10	0.946056	0.0539443	0.863219
	11	0.946056	0.0539443	0.859925
	12	0.946056	0.0539443	0.86243
	13	0.946231	0.0537694	0.861549
	14	0.946537	0.0534628	0.861478
	15	0.946537	0.0534628	0.859991
	16	0.94703	0.0529702	0.860668
	17	0.94703	0.0529702	0.857578
	18	0.94711	0.0528903	0.857641
	19	0.94711	0.0528903	0.856797
	20	0.94711	0.0528903	0.856476
	21	0.947811	0.0521891	0.855247
	22	0.947811	0.0521891	0.851261
	23	0.947811	0.0521891	0.809727
	24	0.947811	0.0521891	0.791392
	25	0.947811	0.0521891	0.747927
	26	0.949703	0.0502971	0.596553
	27	0.949703	0.0502971	0.454981
	28	0.949703	0.0502971	0.362317
	29	0.952187	0.0478127	0.245248
	30	0.952187	0.0478127	0.0819346
	A. B without
	TS_Thr	Precision	1 - Precision	Recall
	1	0.934091	0.0659091	0.812648
	2	0.939572	0.0604281	0.814394
	3	0.939572	0.0604281	0.812063
	4	0.939572	0.0604281	0.81212
	5	0.939686	0.0603143	0.812783
	6	0.939686	0.0603143	0.812678
	7	0.939686	0.0603143	0.809775
	8	0.939686	0.0603143	0.804636
	9	0.939686	0.0603143	0.80862
	10	0.939686	0.0603143	0.804471
	11	0.939686	0.0603143	0.805713
	12	0.939686	0.0603143	0.803998
	13	0.939686	0.0603143	0.80669
	14	0.94042	0.05958	0.805788
	15	0.94042	0.05958	0.803919
	16	0.94042	0.05958	0.803316
	17	0.940535	0.0594652	0.803288
	18	0.940535	0.0594652	0.798563
	19	0.940535	0.0594652	0.798462
	20	0.941974	0.0580264	0.798782
	21	0.941974	0.0580264	0.795368
	22	0.941974	0.0580264	0.791175
	23	0.941974	0.0580264	0.753879
	24	0.941974	0.0580264	0.728505
	25	0.941974	0.0580264	0.688588
	26	0.941974	0.0580264	0.541783
	27	0.941974	0.0580264	0.411278
	28	0.941974	0.0580264	0.322067
	29	0.94263	0.0573703	0.209049
	30	0.94263	0.0573703	0.0703751
	Blast2GO
	B_with
	Annotation Cutoff	Precision	1 - Precision	Recall
	1	0.964	0.036	0.972
	10	0.964	0.036	0.972
	20	0.964	0.036	0.972
	30	0.964	0.036	0.972
	40	0.965	0.035	0.972
	50	0.968	0.032	0.971
	60	0.973	0.027	0.97
	70	0.982	0.018	0.964
	80	0.979	0.021	0.174
	90	0.96	0.04	0.055
	99	0.968	0.032	0.032

## Sheet: m2_MF (data)
Sliding threshold: propagation of predicted and true terms
	ARGOT2
	BH_with
	TS_Thr	Precision	1 - Precision	Recall
	0	0.628	0.372	0.968
	0.1	0.856	0.144	0.967
	0.2	0.877	0.123	0.966
	0.3	0.888	0.112	0.966
	0.4	0.895	0.105	0.966
	0.5	0.902	0.098	0.966
	1	0.918	0.082	0.966
	1.5	0.923	0.077	0.965
	2	0.926	0.074	0.965
	2.5	0.929	0.071	0.965
	3	0.931	0.069	0.965
	4	0.935	0.065	0.965
	5	0.937	0.063	0.965
	6	0.939	0.061	0.964
	7	0.941	0.059	0.964
	10	0.943	0.057	0.964
	20	0.952	0.048	0.963
	30	0.955	0.045	0.963
	40	0.957	0.043	0.962
	50	0.96	0.04	0.961
	60	0.961	0.039	0.961
	70	0.962	0.038	0.96
	80	0.963	0.037	0.959
	90	0.965	0.035	0.957
	100	0.965	0.035	0.957
	110	0.966	0.034	0.957
	120	0.967	0.033	0.956
	130	0.967	0.033	0.956
	140	0.968	0.032	0.955
	150	0.968	0.032	0.954
	160	0.969	0.031	0.954
	170	0.969	0.031	0.954
	180	0.97	0.03	0.952
	190	0.97	0.03	0.952
	200	0.971	0.029	0.951
	210	0.971	0.029	0.951
	220	0.971	0.029	0.95
	230	0.972	0.028	0.95
	240	0.973	0.027	0.949
	250	0.973	0.027	0.949
	260	0.972	0.028	0.947
	270	0.972	0.028	0.946
	280	0.972	0.028	0.946
	290	0.972	0.028	0.945
	300	0.972	0.028	0.945
	310	0.972	0.028	0.944
	320	0.973	0.027	0.944
	330	0.973	0.027	0.943
	340	0.973	0.027	0.943
	350	0.974	0.026	0.941
	400	0.975	0.025	0.937
	500	0.977	0.023	0.924
	600	0.978	0.022	0.91
	700	0.98	0.02	0.892
	800	0.98	0.02	0.871
	900	0.981	0.019	0.847
	1000	0.981	0.019	0.826
	1200	0.981	0.019	0.782
	1500	0.984	0.016	0.735
	2000	0.987	0.013	0.659
	3000	0.991	0.009	0.52
	4000	0.991	0.009	0.407
	5000	0.995	0.005	0.308
	6000	0.996	0.004	0.234
	7000	0.995	0.005	0.179
	8000	0.997	0.003	0.154
	9000	1	0	0.128
	10000	1	0	0.111
	15000	1	0	0.051
	20000	1	0	0.023
	B_with
	TS_Thr	Precision	1 - Precision	Recall
	0	0.98	0.02	0.83
	0.1	0.98	0.02	0.83
	0.2	0.98	0.02	0.83
	0.3	0.98	0.02	0.83
	0.4	0.98	0.02	0.83
	0.5	0.981	0.019	0.83
	1	0.982	0.018	0.83
	1.5	0.982	0.018	0.829
	2	0.982	0.018	0.829
	2.5	0.983	0.017	0.829
	3	0.983	0.017	0.829
	4	0.983	0.017	0.829
	5	0.983	0.017	0.829
	6	0.984	0.016	0.829
	7	0.984	0.016	0.829
	10	0.984	0.016	0.829
	20	0.985	0.015	0.828
	30	0.986	0.014	0.828
	40	0.986	0.014	0.828
	50	0.987	0.013	0.828
	60	0.987	0.013	0.827
	70	0.987	0.013	0.827
	80	0.987	0.013	0.827
	90	0.988	0.012	0.826
	100	0.988	0.012	0.826
	110	0.988	0.012	0.826
	120	0.988	0.012	0.826
	130	0.988	0.012	0.826
	140	0.989	0.011	0.826
	150	0.989	0.011	0.825
	160	0.989	0.011	0.825
	170	0.989	0.011	0.825
	180	0.989	0.011	0.824
	190	0.989	0.011	0.823
	200	0.989	0.011	0.823
	210	0.989	0.011	0.822
	220	0.989	0.011	0.822
	230	0.989	0.011	0.821
	240	0.989	0.011	0.82
	250	0.989	0.011	0.819
	260	0.99	0.01	0.818
	270	0.99	0.01	0.817
	280	0.99	0.01	0.815
	290	0.99	0.01	0.814
	300	0.99	0.01	0.812
	310	0.99	0.01	0.812
	320	0.99	0.01	0.811
	330	0.99	0.01	0.81
	340	0.99	0.01	0.807
	350	0.99	0.01	0.803
	400	0.991	0.009	0.794
	500	0.991	0.009	0.775
	600	0.992	0.008	0.748
	700	0.992	0.008	0.721
	800	0.992	0.008	0.692
	900	0.992	0.008	0.663
	1000	0.992	0.008	0.639
	1200	0.992	0.008	0.587
	1500	0.992	0.008	0.524
	2000	0.993	0.007	0.448
	3000	0.994	0.006	0.335
	4000	0.993	0.007	0.25
	5000	0.992	0.008	0.212
	6000	0.995	0.005	0.177
	7000	0.992	0.008	0.123
	8000	0.99	0.01	0.106
	9000	1	0	0.085
	10000	1	0	0.076
	15000	1	0	0.045
	20000	1	0	0.026
	BH_without
	TS_Thr	Precision	1 - Precision	Recall
	0	0.625	0.375	0.96
	0.1	0.851	0.149	0.957
	0.2	0.873	0.127	0.957
	0.3	0.884	0.116	0.957
	0.4	0.891	0.109	0.956
	0.5	0.898	0.102	0.956
	1	0.915	0.085	0.956
	1.5	0.92	0.08	0.956
	2	0.923	0.077	0.956
	2.5	0.926	0.074	0.956
	3	0.927	0.073	0.955
	4	0.931	0.069	0.955
	5	0.933	0.067	0.954
	6	0.936	0.064	0.954
	7	0.938	0.062	0.954
	10	0.941	0.059	0.953
	20	0.949	0.051	0.951
	30	0.952	0.048	0.95
	40	0.954	0.046	0.949
	50	0.956	0.044	0.948
	60	0.957	0.043	0.946
	70	0.959	0.041	0.946
	80	0.96	0.04	0.945
	90	0.961	0.039	0.943
	100	0.962	0.038	0.943
	110	0.963	0.037	0.943
	120	0.963	0.037	0.943
	130	0.963	0.037	0.942
	140	0.964	0.036	0.941
	150	0.964	0.036	0.941
	160	0.964	0.036	0.94
	170	0.965	0.035	0.94
	180	0.966	0.034	0.94
	190	0.967	0.033	0.938
	200	0.967	0.033	0.936
	210	0.967	0.033	0.935
	220	0.968	0.032	0.934
	230	0.968	0.032	0.934
	240	0.97	0.03	0.934
	250	0.97	0.03	0.934
	260	0.97	0.03	0.933
	270	0.97	0.03	0.932
	280	0.97	0.03	0.931
	290	0.97	0.03	0.93
	300	0.97	0.03	0.929
	310	0.97	0.03	0.929
	320	0.971	0.029	0.928
	330	0.972	0.028	0.928
	340	0.972	0.028	0.927
	350	0.972	0.028	0.926
	400	0.973	0.027	0.925
	500	0.975	0.025	0.914
	600	0.977	0.023	0.9
	700	0.978	0.022	0.88
	800	0.979	0.021	0.86
	900	0.979	0.021	0.836
	1000	0.98	0.02	0.817
	1200	0.98	0.02	0.776
	1500	0.983	0.017	0.728
	2000	0.986	0.014	0.654
	3000	0.99	0.01	0.519
	4000	0.991	0.009	0.403
	5000	0.994	0.006	0.306
	6000	0.995	0.005	0.235
	7000	0.994	0.006	0.176
	8000	0.997	0.003	0.153
	9000	0.996	0.004	0.125
	10000	1	0	0.109
	15000	1	0	0.05
	20000	1	0	0.023
	B_without
	TS_Thr	Precision	1 - Precision	Recall
	0	0.977	0.023	0.815
	0.1	0.977	0.023	0.815
	0.2	0.977	0.023	0.815
	0.3	0.977	0.023	0.815
	0.4	0.977	0.023	0.815
	0.5	0.978	0.022	0.815
	1	0.979	0.021	0.815
	1.5	0.979	0.021	0.815
	2	0.979	0.021	0.815
	2.5	0.979	0.021	0.815
	3	0.98	0.02	0.815
	4	0.98	0.02	0.815
	5	0.98	0.02	0.815
	6	0.98	0.02	0.815
	7	0.981	0.019	0.814
	10	0.981	0.019	0.814
	20	0.982	0.018	0.814
	30	0.982	0.018	0.814
	40	0.983	0.017	0.813
	50	0.983	0.017	0.813
	60	0.983	0.017	0.813
	70	0.984	0.016	0.812
	80	0.984	0.016	0.812
	90	0.984	0.016	0.812
	100	0.985	0.015	0.811
	110	0.985	0.015	0.811
	120	0.985	0.015	0.81
	130	0.985	0.015	0.81
	140	0.985	0.015	0.81
	150	0.985	0.015	0.809
	160	0.985	0.015	0.809
	170	0.986	0.014	0.809
	180	0.986	0.014	0.807
	190	0.986	0.014	0.806
	200	0.986	0.014	0.805
	210	0.986	0.014	0.805
	220	0.986	0.014	0.804
	230	0.986	0.014	0.803
	240	0.987	0.013	0.803
	250	0.987	0.013	0.802
	260	0.987	0.013	0.8
	270	0.987	0.013	0.799
	280	0.987	0.013	0.798
	290	0.987	0.013	0.796
	300	0.987	0.013	0.795
	310	0.987	0.013	0.794
	320	0.987	0.013	0.793
	330	0.987	0.013	0.789
	340	0.987	0.013	0.787
	350	0.987	0.013	0.786
	400	0.988	0.012	0.774
	500	0.988	0.012	0.756
	600	0.988	0.012	0.729
	700	0.989	0.011	0.698
	800	0.99	0.01	0.673
	900	0.99	0.01	0.643
	1000	0.989	0.011	0.618
	1200	0.989	0.011	0.567
	1500	0.99	0.01	0.506
	2000	0.989	0.011	0.435
	3000	0.99	0.01	0.327
	4000	0.993	0.007	0.242
	5000	0.992	0.008	0.208
	6000	0.992	0.008	0.177
	7000	0.992	0.008	0.122
	8000	0.99	0.01	0.105
	9000	0.994	0.006	0.084
	10000	1	0	0.075
	15000	1	0	0.042
	20000	1	0	0.025
	ARGOT
	A. B_with
	TS_Thr	Precision	1 - Precision	Recall
	1	0.932381	0.067619	0.79325
	2	0.933135	0.0668651	0.792956
	3	0.933508	0.0664919	0.790617
	4	0.936824	0.063176	0.789984
	5	0.938682	0.0613181	0.791379
	6	0.938682	0.0613181	0.788952
	7	0.938682	0.0613181	0.792536
	8	0.941508	0.058492	0.787557
	9	0.942178	0.0578224	0.790204
	10	0.942178	0.0578224	0.791138
	11	0.942178	0.0578224	0.78795
	12	0.942178	0.0578224	0.787121
	13	0.94378	0.0562198	0.788318
	14	0.944385	0.0556147	0.788072
	15	0.944385	0.0556147	0.785208
	16	0.944794	0.0552064	0.782444
	17	0.944794	0.0552064	0.783178
	18	0.944794	0.0552064	0.776913
	19	0.944794	0.0552064	0.776856
	20	0.944794	0.0552064	0.771607
	21	0.944794	0.0552064	0.771376
	22	0.944794	0.0552064	0.756814
	23	0.947448	0.0525521	0.688159
	24	0.948511	0.0514886	0.634051
	25	0.948511	0.0514886	0.563099
	26	0.948511	0.0514886	0.320196
	27	0.948511	0.0514886	0.207648
	28	0.948511	0.0514886	0.121197
	29	0.955357	0.0446425	0.0789364
	30	0.956296	0.0437038	0.0302546
	A1. B_without
	TS_Thr	Precision	1 - Precision	Recall
	1	0.935245	0.064755	0.777881
	2	0.936261	0.063739	0.779217
	3	0.936261	0.063739	0.774488
	4	0.936261	0.063739	0.777285
	5	0.936261	0.063739	0.774737
	6	0.936261	0.063739	0.779426
	7	0.936261	0.063739	0.77505
	8	0.937955	0.0620453	0.775217
	9	0.937955	0.0620453	0.773607
	10	0.937955	0.0620453	0.772145
	11	0.937955	0.0620453	0.773814
	12	0.937955	0.0620453	0.774315
	13	0.937955	0.0620453	0.773255
	14	0.939255	0.0607449	0.772529
	15	0.939255	0.0607449	0.766435
	16	0.939255	0.0607449	0.766229
	17	0.939255	0.0607449	0.767188
	18	0.939255	0.0607449	0.761014
	19	0.939255	0.0607449	0.761155
	20	0.939255	0.0607449	0.758839
	21	0.939255	0.0607449	0.753704
	22	0.939255	0.0607449	0.73979
	23	0.939371	0.0606289	0.664235
	24	0.939371	0.0606289	0.613667
	25	0.939371	0.0606289	0.543793
	26	0.940554	0.0594457	0.312681
	27	0.940554	0.0594457	0.197628
	28	0.940554	0.0594457	0.120875
	29	0.940554	0.0594457	0.0751659
	30	0.940554	0.0594457	0.0274995
	Blast2GO
	B_with
	Annotation Cutoff	Precision	1 - Precision	Recall
	1	0.93	0.07	0.953
	10	0.93	0.07	0.953
	20	0.93	0.07	0.953
	30	0.931	0.069	0.953
	40	0.933	0.067	0.953
	50	0.937	0.063	0.953
	60	0.945	0.055	0.951
	70	0.96	0.04	0.943
	80	0.961	0.039	0.171
	90	0.921	0.079	0.05
	99	0.905	0.095	0.018

## Sheet: m2_CC (data)
Sliding threshold: propagation of predicted and true terms
	ARGOT2
	BH_with
	TS_Thr	Precision	1 - Precision	Recall
	0	0.758	0.242	0.984
	0.1	0.853	0.147	0.98
	0.2	0.861	0.139	0.979
	0.3	0.868	0.132	0.979
	0.4	0.872	0.128	0.979
	0.5	0.877	0.123	0.979
	1	0.896	0.104	0.979
	1.5	0.905	0.095	0.979
	2	0.912	0.088	0.976
	2.5	0.92	0.08	0.976
	3	0.925	0.075	0.976
	4	0.93	0.07	0.973
	5	0.936	0.064	0.973
	6	0.941	0.059	0.97
	7	0.944	0.056	0.964
	10	0.955	0.045	0.959
	20	0.968	0.032	0.951
	30	0.975	0.025	0.944
	40	0.979	0.021	0.941
	50	0.982	0.018	0.937
	60	0.983	0.017	0.936
	70	0.984	0.016	0.935
	80	0.985	0.015	0.933
	90	0.987	0.013	0.932
	100	0.987	0.013	0.931
	110	0.987	0.013	0.93
	120	0.987	0.013	0.928
	130	0.988	0.012	0.926
	140	0.988	0.012	0.924
	150	0.988	0.012	0.922
	160	0.988	0.012	0.92
	170	0.989	0.011	0.92
	180	0.99	0.01	0.917
	190	0.99	0.01	0.916
	200	0.991	0.009	0.914
	210	0.991	0.009	0.912
	220	0.991	0.009	0.91
	230	0.991	0.009	0.907
	240	0.991	0.009	0.906
	250	0.992	0.008	0.904
	260	0.992	0.008	0.902
	270	0.992	0.008	0.899
	280	0.992	0.008	0.894
	290	0.992	0.008	0.893
	300	0.992	0.008	0.891
	310	0.992	0.008	0.889
	320	0.992	0.008	0.887
	330	0.992	0.008	0.883
	340	0.992	0.008	0.883
	350	0.992	0.008	0.881
	400	0.992	0.008	0.87
	500	0.994	0.006	0.853
	600	0.994	0.006	0.84
	700	0.993	0.007	0.825
	800	0.993	0.007	0.809
	900	0.993	0.007	0.798
	1000	0.993	0.007	0.784
	1200	0.994	0.006	0.754
	1500	0.995	0.005	0.692
	2000	0.994	0.006	0.602
	3000	0.997	0.003	0.494
	4000	0.998	0.002	0.419
	5000	0.999	0.001	0.377
	6000	0.999	0.001	0.322
	7000	1	0	0.294
	8000	1	0	0.257
	9000	1	0	0.213
	10000	1	0	0.094
	15000	1	0	0.038
	20000	1	0	0.02
	B_with
	TS_Thr	Precision	1 - Precision	Recall
	0	0.994	0.006	0.975
	0.1	0.994	0.006	0.975
	0.2	0.994	0.006	0.975
	0.3	0.995	0.005	0.975
	0.4	0.995	0.005	0.975
	0.5	0.995	0.005	0.975
	1	0.995	0.005	0.974
	1.5	0.995	0.005	0.974
	2	0.995	0.005	0.97
	2.5	0.995	0.005	0.969
	3	0.995	0.005	0.968
	4	0.995	0.005	0.966
	5	0.995	0.005	0.962
	6	0.995	0.005	0.961
	7	0.995	0.005	0.953
	10	0.995	0.005	0.947
	20	0.995	0.005	0.939
	30	0.995	0.005	0.933
	40	0.995	0.005	0.928
	50	0.995	0.005	0.926
	60	0.995	0.005	0.924
	70	0.995	0.005	0.924
	80	0.996	0.004	0.922
	90	0.996	0.004	0.921
	100	0.996	0.004	0.92
	110	0.996	0.004	0.918
	120	0.996	0.004	0.917
	130	0.996	0.004	0.914
	140	0.996	0.004	0.914
	150	0.997	0.003	0.911
	160	0.997	0.003	0.91
	170	0.997	0.003	0.908
	180	0.997	0.003	0.907
	190	0.997	0.003	0.905
	200	0.997	0.003	0.901
	210	0.997	0.003	0.899
	220	0.997	0.003	0.897
	230	0.997	0.003	0.895
	240	0.997	0.003	0.893
	250	0.997	0.003	0.891
	260	0.997	0.003	0.888
	270	0.997	0.003	0.885
	280	0.997	0.003	0.881
	290	0.997	0.003	0.879
	300	0.997	0.003	0.873
	310	0.997	0.003	0.871
	320	0.997	0.003	0.868
	330	0.997	0.003	0.866
	340	0.997	0.003	0.864
	350	0.997	0.003	0.86
	400	0.997	0.003	0.849
	500	0.997	0.003	0.825
	600	0.997	0.003	0.795
	700	0.997	0.003	0.77
	800	0.997	0.003	0.748
	900	0.997	0.003	0.731
	1000	0.997	0.003	0.71
	1200	0.997	0.003	0.675
	1500	0.997	0.003	0.613
	2000	0.996	0.004	0.514
	3000	0.996	0.004	0.427
	4000	0.998	0.002	0.358
	5000	0.999	0.001	0.303
	6000	1	0	0.248
	7000	1	0	0.236
	8000	1	0	0.226
	9000	1	0	0.204
	10000	1	0	0.19
	15000	1	0	0.038
	20000	1	0	0.027
	BH_without
	TS_Thr	Precision	1 - Precision	Recall
	0	0.736	0.264	0.967
	0.1	0.827	0.173	0.94
	0.2	0.833	0.167	0.935
	0.3	0.84	0.16	0.934
	0.4	0.845	0.155	0.933
	0.5	0.848	0.152	0.932
	1	0.867	0.133	0.928
	1.5	0.876	0.124	0.926
	2	0.881	0.119	0.923
	2.5	0.886	0.114	0.92
	3	0.892	0.108	0.917
	4	0.898	0.102	0.913
	5	0.903	0.097	0.911
	6	0.908	0.092	0.908
	7	0.912	0.088	0.905
	10	0.92	0.08	0.896
	20	0.934	0.066	0.878
	30	0.945	0.055	0.868
	40	0.95	0.05	0.858
	50	0.958	0.042	0.845
	60	0.96	0.04	0.837
	70	0.961	0.039	0.833
	80	0.962	0.038	0.824
	90	0.962	0.038	0.818
	100	0.965	0.035	0.812
	110	0.966	0.034	0.806
	120	0.966	0.034	0.798
	130	0.969	0.031	0.793
	140	0.971	0.029	0.788
	150	0.972	0.028	0.782
	160	0.973	0.027	0.781
	170	0.973	0.027	0.777
	180	0.974	0.026	0.772
	190	0.974	0.026	0.769
	200	0.975	0.025	0.768
	210	0.975	0.025	0.767
	220	0.976	0.024	0.765
	230	0.978	0.022	0.762
	240	0.979	0.021	0.761
	250	0.98	0.02	0.759
	260	0.981	0.019	0.758
	270	0.982	0.018	0.755
	280	0.983	0.017	0.754
	290	0.985	0.015	0.751
	300	0.985	0.015	0.748
	310	0.984	0.016	0.746
	320	0.984	0.016	0.744
	330	0.983	0.017	0.742
	340	0.984	0.016	0.74
	350	0.984	0.016	0.739
	400	0.986	0.014	0.733
	500	0.986	0.014	0.721
	600	0.986	0.014	0.711
	700	0.986	0.014	0.703
	800	0.986	0.014	0.693
	900	0.988	0.012	0.686
	1000	0.989	0.011	0.677
	1200	0.99	0.01	0.655
	1500	0.991	0.009	0.61
	2000	0.992	0.008	0.539
	3000	0.995	0.005	0.455
	4000	0.996	0.004	0.387
	5000	0.996	0.004	0.355
	6000	0.995	0.005	0.308
	7000	0.999	0.001	0.283
	8000	0.999	0.001	0.254
	9000	1	0	0.206
	10000	1	0	0.091
	15000	1	0	0.034
	20000	1	0	0.017
	B_without
	TS_Thr	Precision	1 - Precision	Recall
	0	0.987	0.013	0.771
	0.1	0.987	0.013	0.771
	0.2	0.987	0.013	0.771
	0.3	0.987	0.013	0.77
	0.4	0.987	0.013	0.77
	0.5	0.987	0.013	0.77
	1	0.987	0.013	0.768
	1.5	0.987	0.013	0.767
	2	0.987	0.013	0.766
	2.5	0.987	0.013	0.764
	3	0.987	0.013	0.763
	4	0.987	0.013	0.762
	5	0.987	0.013	0.759
	6	0.987	0.013	0.758
	7	0.987	0.013	0.756
	10	0.987	0.013	0.755
	20	0.987	0.013	0.752
	30	0.987	0.013	0.751
	40	0.988	0.012	0.75
	50	0.988	0.012	0.749
	60	0.988	0.012	0.748
	70	0.989	0.011	0.746
	80	0.989	0.011	0.745
	90	0.989	0.011	0.743
	100	0.989	0.011	0.742
	110	0.989	0.011	0.742
	120	0.99	0.01	0.74
	130	0.99	0.01	0.74
	140	0.99	0.01	0.74
	150	0.99	0.01	0.738
	160	0.99	0.01	0.736
	170	0.991	0.009	0.736
	180	0.991	0.009	0.734
	190	0.991	0.009	0.733
	200	0.991	0.009	0.729
	210	0.991	0.009	0.728
	220	0.991	0.009	0.727
	230	0.991	0.009	0.726
	240	0.991	0.009	0.723
	250	0.991	0.009	0.722
	260	0.991	0.009	0.72
	270	0.991	0.009	0.718
	280	0.991	0.009	0.716
	290	0.991	0.009	0.715
	300	0.991	0.009	0.712
	310	0.991	0.009	0.711
	320	0.991	0.009	0.708
	330	0.991	0.009	0.706
	340	0.992	0.008	0.706
	350	0.992	0.008	0.705
	400	0.991	0.009	0.697
	500	0.991	0.009	0.679
	600	0.992	0.008	0.657
	700	0.992	0.008	0.64
	800	0.992	0.008	0.618
	900	0.993	0.007	0.605
	1000	0.993	0.007	0.587
	1200	0.994	0.006	0.56
	1500	0.995	0.005	0.515
	2000	0.994	0.006	0.443
	3000	0.995	0.005	0.374
	4000	0.995	0.005	0.297
	5000	0.995	0.005	0.251
	6000	0.994	0.006	0.207
	7000	0.994	0.006	0.199
	8000	0.998	0.002	0.195
	9000	0.999	0.001	0.175
	10000	0.999	0.001	0.158
	15000	1	0	0.026
	20000	1	0	0.018
	ARGOT
	A. B_with
	TS_Thr	Precision	1 - Precision	Recall
	1	0.945908	0.054092	0.927802
	2	0.94882	0.0511799	0.929878
	3	0.94882	0.0511799	0.92846
	4	0.950485	0.0495148	0.926705
	5	0.950485	0.0495148	0.921759
	6	0.950485	0.0495148	0.914024
	7	0.950485	0.0495148	0.902594
	8	0.950485	0.0495148	0.884872
	9	0.950485	0.0495148	0.880715
	10	0.950573	0.0494271	0.879131
	11	0.950573	0.0494271	0.875442
	12	0.950573	0.0494271	0.872351
	13	0.950573	0.0494271	0.870361
	14	0.952085	0.0479149	0.862407
	15	0.952085	0.0479149	0.857713
	16	0.952085	0.0479149	0.85328
	17	0.952919	0.0470814	0.852053
	18	0.952919	0.0470814	0.842116
	19	0.952919	0.0470814	0.836129
	20	0.952919	0.0470814	0.825641
	21	0.952919	0.0470814	0.823954
	22	0.952919	0.0470814	0.810321
	23	0.952919	0.0470814	0.732108
	24	0.953082	0.0469184	0.69626
	25	0.953082	0.0469184	0.642622
	26	0.953082	0.0469184	0.405979
	27	0.953082	0.0469184	0.291197
	28	0.954721	0.0452785	0.225167
	29	0.954721	0.0452785	0.181625
	30	0.954721	0.0452785	0.0276196
	A. B_without
	TS_Thr	Precision	1 - Precision	Recall
	1	0.939349	0.0606512	0.734983
	2	0.939349	0.0606512	0.735005
	3	0.939349	0.0606512	0.732726
	4	0.939349	0.0606512	0.728401
	5	0.940258	0.0597419	0.72788
	6	0.940258	0.0597419	0.721829
	7	0.940258	0.0597419	0.718505
	8	0.940258	0.0597419	0.71477
	9	0.940258	0.0597419	0.711488
	10	0.941326	0.0586745	0.710321
	11	0.941326	0.0586745	0.709606
	12	0.941704	0.0582964	0.705436
	13	0.941704	0.0582964	0.706298
	14	0.941704	0.0582964	0.702157
	15	0.941704	0.0582964	0.697163
	16	0.943723	0.0562767	0.691064
	17	0.943723	0.0562767	0.686309
	18	0.943723	0.0562767	0.684276
	19	0.943723	0.0562767	0.681895
	20	0.943797	0.0562031	0.677326
	21	0.943797	0.0562031	0.675689
	22	0.943797	0.0562031	0.66526
	23	0.944785	0.0552154	0.614252
	24	0.944785	0.0552154	0.580416
	25	0.944785	0.0552154	0.532768
	26	0.945543	0.0544565	0.358683
	27	0.946133	0.0538674	0.239875
	28	0.946133	0.0538674	0.19057
	29	0.946133	0.0538674	0.154713
	30	0.946133	0.0538674	0.0172709
	Blast2GO
	B_with
	Annotation Cutoff	Precision	1 - Precision	Recall
	1	0.985	0.015	0.971
	10	0.985	0.015	0.971
	20	0.985	0.015	0.971
	30	0.985	0.015	0.971
	40	0.985	0.015	0.971
	50	0.986	0.014	0.971
	60	0.987	0.013	0.97
	70	0.99	0.01	0.963
	80	0.993	0.007	0.203
	90	0.929	0.071	0.029
	99	0.948	0.052	0.018
