# Supplementary material for: Argot2: a large scale function prediction tool relying on semantic similarity of weighted Gene Ontology terms
Source: BMC Bioinformatics. 2012 Mar 28;13(Suppl 4):S14. doi: 10.1186/1471-2105-13-S4-S14 (PMC3314586; doi:10.1186/1471-2105-13-S4-S14)
Supplement: Additional file 5 — Precision/Recall curves for the Yeast dataset. Precision/recall curves for Molecular Function (MF), Biological Process (BP) and Cellular Component (CC) calculated with methods m1 and m2 for Yeast test set. [file 1471-2105-13-S4-S14-S5.xls]

## Sheet: m1_BP (data)
Sliding threshold: no propagation of predicted and true terms
	ARGOT2
	A2 BH_with
	TS_Thr	Precision	1 - Precision	Recall
	0	0.28	0.72	0.881
	0.1	0.525	0.475	0.881
	0.2	0.581	0.419	0.881
	0.3	0.615	0.385	0.881
	0.4	0.636	0.364	0.881
	0.5	0.654	0.346	0.881
	1	0.705	0.295	0.881
	1.5	0.734	0.266	0.881
	2	0.753	0.247	0.88
	2.5	0.767	0.233	0.88
	3	0.779	0.221	0.879
	4	0.795	0.205	0.878
	5	0.807	0.193	0.876
	6	0.815	0.185	0.874
	7	0.822	0.178	0.873
	10	0.838	0.162	0.868
	20	0.866	0.134	0.851
	30	0.88	0.12	0.838
	40	0.889	0.111	0.829
	50	0.898	0.102	0.821
	60	0.905	0.095	0.812
	70	0.909	0.091	0.806
	80	0.913	0.087	0.8
	90	0.918	0.082	0.795
	100	0.921	0.079	0.789
	110	0.925	0.075	0.784
	120	0.927	0.073	0.78
	130	0.929	0.071	0.775
	140	0.932	0.068	0.771
	150	0.933	0.067	0.767
	160	0.935	0.065	0.764
	170	0.936	0.064	0.76
	180	0.937	0.063	0.757
	190	0.938	0.062	0.753
	200	0.939	0.061	0.75
	210	0.94	0.06	0.747
	220	0.941	0.059	0.744
	230	0.942	0.058	0.74
	240	0.942	0.058	0.737
	250	0.944	0.056	0.734
	260	0.944	0.056	0.732
	270	0.946	0.054	0.729
	280	0.947	0.053	0.727
	290	0.947	0.053	0.723
	300	0.948	0.052	0.721
	310	0.949	0.051	0.718
	320	0.949	0.051	0.715
	330	0.95	0.05	0.712
	340	0.951	0.049	0.71
	350	0.951	0.049	0.708
	400	0.955	0.045	0.694
	500	0.959	0.041	0.669
	600	0.962	0.038	0.645
	700	0.964	0.036	0.626
	800	0.966	0.034	0.607
	900	0.968	0.032	0.59
	1000	0.97	0.03	0.578
	1200	0.974	0.026	0.551
	1500	0.975	0.025	0.517
	2000	0.977	0.023	0.467
	3000	0.983	0.017	0.385
	4000	0.983	0.017	0.328
	5000	0.986	0.014	0.288
	6000	0.987	0.013	0.251
	7000	0.989	0.011	0.224
	8000	0.989	0.011	0.197
	9000	0.989	0.011	0.176
	10000	0.992	0.008	0.158
	15000	0.997	0.003	0.094
	20000	0.997	0.003	0.047
	A2 B_with
	TS_Thr	Precision	1 - Precision	Recall
	0	0.832	0.168	0.759
	0.1	0.87	0.13	0.759
	0.2	0.875	0.125	0.759
	0.3	0.878	0.122	0.759
	0.4	0.881	0.119	0.759
	0.5	0.884	0.116	0.759
	1	0.893	0.107	0.759
	1.5	0.899	0.101	0.758
	2	0.903	0.097	0.758
	2.5	0.906	0.094	0.757
	3	0.908	0.092	0.756
	4	0.912	0.088	0.755
	5	0.915	0.085	0.752
	6	0.917	0.083	0.751
	7	0.919	0.081	0.748
	10	0.924	0.076	0.744
	20	0.934	0.066	0.73
	30	0.94	0.06	0.72
	40	0.945	0.055	0.712
	50	0.947	0.053	0.704
	60	0.95	0.05	0.698
	70	0.952	0.048	0.692
	80	0.954	0.046	0.688
	90	0.955	0.045	0.683
	100	0.957	0.043	0.679
	110	0.958	0.042	0.676
	120	0.959	0.041	0.672
	130	0.96	0.04	0.669
	140	0.96	0.04	0.666
	150	0.962	0.038	0.663
	160	0.962	0.038	0.661
	170	0.963	0.037	0.659
	180	0.963	0.037	0.656
	190	0.964	0.036	0.654
	200	0.964	0.036	0.652
	210	0.964	0.036	0.65
	220	0.964	0.036	0.648
	230	0.965	0.035	0.646
	240	0.965	0.035	0.644
	250	0.966	0.034	0.642
	260	0.966	0.034	0.641
	270	0.967	0.033	0.639
	280	0.967	0.033	0.637
	290	0.968	0.032	0.635
	300	0.968	0.032	0.634
	310	0.968	0.032	0.632
	320	0.969	0.031	0.631
	330	0.97	0.03	0.629
	340	0.97	0.03	0.628
	350	0.97	0.03	0.627
	400	0.972	0.028	0.619
	500	0.973	0.027	0.606
	600	0.975	0.025	0.592
	700	0.976	0.024	0.58
	800	0.977	0.023	0.565
	900	0.978	0.022	0.556
	1000	0.978	0.022	0.547
	1200	0.98	0.02	0.53
	1500	0.983	0.017	0.499
	2000	0.984	0.016	0.461
	3000	0.986	0.014	0.394
	4000	0.988	0.012	0.343
	5000	0.989	0.011	0.303
	6000	0.99	0.01	0.275
	7000	0.99	0.01	0.249
	8000	0.991	0.009	0.225
	9000	0.991	0.009	0.207
	10000	0.992	0.008	0.191
	15000	0.995	0.005	0.124
	20000	1	0	0.078
	A2 BH_without
	TS_Thr	Precision	1 - Precision	Recall
	0	0.226	0.774	0.713
	0.1	0.423	0.577	0.643
	0.2	0.468	0.532	0.627
	0.3	0.5	0.5	0.617
	0.4	0.521	0.479	0.608
	0.5	0.536	0.464	0.603
	1	0.586	0.414	0.584
	1.5	0.613	0.387	0.574
	2	0.63	0.37	0.565
	2.5	0.642	0.358	0.559
	3	0.653	0.347	0.554
	4	0.666	0.334	0.547
	5	0.678	0.322	0.542
	6	0.687	0.313	0.535
	7	0.693	0.307	0.529
	10	0.709	0.291	0.517
	20	0.736	0.264	0.494
	30	0.751	0.249	0.479
	40	0.764	0.236	0.469
	50	0.772	0.228	0.458
	60	0.782	0.218	0.45
	70	0.787	0.213	0.444
	80	0.793	0.207	0.439
	90	0.797	0.203	0.433
	100	0.801	0.199	0.429
	110	0.805	0.195	0.424
	120	0.81	0.19	0.421
	130	0.815	0.185	0.418
	140	0.819	0.181	0.415
	150	0.822	0.178	0.413
	160	0.826	0.174	0.409
	170	0.831	0.169	0.407
	180	0.835	0.165	0.405
	190	0.837	0.163	0.402
	200	0.839	0.161	0.4
	210	0.842	0.158	0.398
	220	0.846	0.154	0.397
	230	0.849	0.151	0.395
	240	0.849	0.151	0.393
	250	0.852	0.148	0.392
	260	0.854	0.146	0.391
	270	0.856	0.144	0.389
	280	0.858	0.142	0.388
	290	0.859	0.141	0.386
	300	0.862	0.138	0.384
	310	0.864	0.136	0.383
	320	0.866	0.134	0.381
	330	0.867	0.133	0.379
	340	0.868	0.132	0.377
	350	0.87	0.13	0.375
	400	0.878	0.122	0.365
	500	0.887	0.113	0.351
	600	0.894	0.106	0.339
	700	0.904	0.096	0.328
	800	0.91	0.09	0.32
	900	0.916	0.084	0.314
	1000	0.921	0.079	0.307
	1200	0.93	0.07	0.296
	1500	0.939	0.061	0.283
	2000	0.946	0.054	0.262
	3000	0.959	0.041	0.224
	4000	0.966	0.034	0.195
	5000	0.971	0.029	0.177
	6000	0.973	0.027	0.16
	7000	0.976	0.024	0.146
	8000	0.978	0.022	0.133
	9000	0.981	0.019	0.122
	10000	0.983	0.017	0.109
	15000	0.991	0.009	0.069
	20000	0.994	0.006	0.029
	A2 B_without
	TS_Thr	Precision	1 - Precision	Recall
	0	0.698	0.302	0.43
	0.1	0.745	0.255	0.422
	0.2	0.749	0.251	0.42
	0.3	0.752	0.248	0.418
	0.4	0.755	0.245	0.416
	0.5	0.758	0.242	0.415
	1	0.769	0.231	0.41
	1.5	0.774	0.226	0.407
	2	0.777	0.223	0.405
	2.5	0.781	0.219	0.403
	3	0.782	0.218	0.401
	4	0.787	0.213	0.399
	5	0.789	0.211	0.397
	6	0.793	0.207	0.395
	7	0.794	0.206	0.394
	10	0.8	0.2	0.391
	20	0.81	0.19	0.385
	30	0.817	0.183	0.38
	40	0.822	0.178	0.377
	50	0.829	0.171	0.375
	60	0.833	0.167	0.373
	70	0.836	0.164	0.371
	80	0.84	0.16	0.37
	90	0.842	0.158	0.368
	100	0.844	0.156	0.366
	110	0.847	0.153	0.364
	120	0.85	0.15	0.363
	130	0.852	0.148	0.362
	140	0.853	0.147	0.36
	150	0.854	0.146	0.359
	160	0.855	0.145	0.358
	170	0.857	0.143	0.357
	180	0.858	0.142	0.355
	190	0.859	0.141	0.354
	200	0.86	0.14	0.352
	210	0.861	0.139	0.351
	220	0.861	0.139	0.351
	230	0.864	0.136	0.35
	240	0.865	0.135	0.349
	250	0.866	0.134	0.349
	260	0.866	0.134	0.348
	270	0.868	0.132	0.347
	280	0.868	0.132	0.346
	290	0.869	0.131	0.345
	300	0.87	0.13	0.344
	310	0.872	0.128	0.343
	320	0.873	0.127	0.342
	330	0.874	0.126	0.341
	340	0.874	0.126	0.34
	350	0.875	0.125	0.339
	400	0.879	0.121	0.334
	500	0.887	0.113	0.327
	600	0.891	0.109	0.319
	700	0.896	0.104	0.312
	800	0.902	0.098	0.301
	900	0.905	0.095	0.296
	1000	0.907	0.093	0.291
	1200	0.914	0.086	0.285
	1500	0.92	0.08	0.275
	2000	0.929	0.071	0.254
	3000	0.942	0.058	0.223
	4000	0.951	0.049	0.196
	5000	0.953	0.047	0.174
	6000	0.958	0.042	0.159
	7000	0.959	0.041	0.142
	8000	0.961	0.039	0.126
	9000	0.964	0.036	0.116
	10000	0.964	0.036	0.108
	15000	0.971	0.029	0.074
	20000	0.979	0.021	0.049
	ARGOT
	A. B_with
	TS_Thr	Precision	1 - Precision	Recall
	1	0.829659	0.170341	0.722339
	2	0.838314	0.161686	0.724886
	3	0.852096	0.147904	0.721308
	4	0.862701	0.137299	0.721869
	5	0.870672	0.129328	0.720966
	6	0.874088	0.125912	0.718396
	7	0.88095	0.11905	0.710361
	8	0.898244	0.101756	0.679534
	9	0.90655	0.0934499	0.66362
	10	0.906642	0.0933582	0.658933
	11	0.915045	0.0849553	0.644146
	12	0.917007	0.0829933	0.639588
	13	0.919709	0.0802915	0.63071
	14	0.919709	0.0802915	0.627614
	15	0.919709	0.0802915	0.623458
	16	0.921509	0.0784909	0.617599
	17	0.921509	0.0784909	0.615877
	18	0.921509	0.0784909	0.612255
	19	0.923927	0.076073	0.608019
	20	0.923927	0.076073	0.603343
	21	0.923927	0.076073	0.598839
	22	0.928323	0.0716771	0.59272
	23	0.932979	0.0670209	0.554
	24	0.932979	0.0670209	0.529616
	25	0.933916	0.0660843	0.508013
	26	0.939228	0.0607722	0.377665
	27	0.940412	0.0595877	0.287873
	28	0.944742	0.0552579	0.23718
	29	0.944742	0.0552579	0.182185
	30	0.956511	0.0434894	0.0776413
	A. B_without
	TS_Thr	Precision	1 - Precision	Recall
	1	0.747858	0.252142	0.402389
	2	0.754789	0.245211	0.395752
	3	0.760641	0.239359	0.39159
	4	0.763332	0.236668	0.389481
	5	0.7636	0.2364	0.382591
	6	0.774132	0.225868	0.37702
	7	0.774132	0.225868	0.372737
	8	0.774132	0.225868	0.362284
	9	0.778563	0.221437	0.35459
	10	0.780509	0.219491	0.35536
	11	0.780509	0.219491	0.351347
	12	0.783772	0.216228	0.347204
	13	0.783772	0.216228	0.346081
	14	0.783772	0.216228	0.341468
	15	0.792344	0.207656	0.33503
	16	0.792344	0.207656	0.334881
	17	0.792406	0.207594	0.335759
	18	0.793283	0.206717	0.331874
	19	0.793283	0.206717	0.32959
	20	0.793564	0.206436	0.326681
	21	0.800123	0.199877	0.327886
	22	0.800123	0.199877	0.322635
	23	0.800123	0.199877	0.298789
	24	0.804496	0.195504	0.286221
	25	0.804496	0.195504	0.275976
	26	0.804496	0.195504	0.212029
	27	0.804496	0.195504	0.169971
	28	0.806642	0.193358	0.139905
	29	0.806642	0.193358	0.105806
	30	0.808152	0.191848	0.0501669
	Blast2GO
	B_with
	Annotation Cutoff	Precision	1 - Precision	Recall
	0	0.851	0.149	0.277
	30	0.852	0.148	0.277
	55	0.881	0.119	0.246
	70	0.819	0.181	0.171
	90	0.433	0.567	0.002

## Sheet: m1_MF (data)
Sliding threshold: no propagation of predicted and true terms
	ARGOT2
	A2 BH_with
	TS_Thr	Precision	1 - Precision	Recall
	0	0.358	0.642	0.853
	0.1	0.614	0.386	0.853
	0.2	0.655	0.345	0.853
	0.3	0.679	0.321	0.853
	0.4	0.696	0.304	0.853
	0.5	0.708	0.292	0.853
	1	0.74	0.26	0.853
	1.5	0.757	0.243	0.853
	2	0.768	0.232	0.852
	2.5	0.778	0.222	0.852
	3	0.785	0.215	0.851
	4	0.795	0.205	0.85
	5	0.803	0.197	0.849
	6	0.81	0.19	0.848
	7	0.815	0.185	0.847
	10	0.827	0.173	0.844
	20	0.852	0.148	0.836
	30	0.867	0.133	0.83
	40	0.877	0.123	0.824
	50	0.884	0.116	0.819
	60	0.89	0.11	0.816
	70	0.894	0.106	0.812
	80	0.899	0.101	0.809
	90	0.903	0.097	0.807
	100	0.906	0.094	0.804
	110	0.909	0.091	0.801
	120	0.911	0.089	0.797
	130	0.914	0.086	0.794
	140	0.915	0.085	0.792
	150	0.918	0.082	0.788
	160	0.919	0.081	0.786
	170	0.921	0.079	0.783
	180	0.923	0.077	0.781
	190	0.924	0.076	0.779
	200	0.926	0.074	0.777
	210	0.927	0.073	0.774
	220	0.928	0.072	0.772
	230	0.93	0.07	0.77
	240	0.931	0.069	0.768
	250	0.932	0.068	0.766
	260	0.933	0.067	0.763
	270	0.934	0.066	0.761
	280	0.935	0.065	0.759
	290	0.936	0.064	0.756
	300	0.937	0.063	0.753
	310	0.938	0.062	0.75
	320	0.939	0.061	0.748
	330	0.941	0.059	0.746
	340	0.942	0.058	0.744
	350	0.942	0.058	0.742
	400	0.945	0.055	0.73
	500	0.955	0.045	0.706
	600	0.958	0.042	0.685
	700	0.961	0.039	0.662
	800	0.964	0.036	0.638
	900	0.967	0.033	0.618
	1000	0.968	0.032	0.596
	1200	0.972	0.028	0.559
	1500	0.974	0.026	0.507
	2000	0.976	0.024	0.439
	3000	0.981	0.019	0.341
	4000	0.984	0.016	0.279
	5000	0.987	0.013	0.227
	6000	0.989	0.011	0.184
	7000	0.992	0.008	0.153
	8000	0.993	0.007	0.133
	9000	0.994	0.006	0.116
	10000	0.997	0.003	0.099
	15000	1	0	0.035
	20000	1	0	0.016
	A2 B_with
	TS_Thr	Precision	1 - Precision	Recall
	0	0.844	0.156	0.733
	0.1	0.879	0.121	0.733
	0.2	0.883	0.117	0.733
	0.3	0.885	0.115	0.733
	0.4	0.887	0.113	0.733
	0.5	0.889	0.111	0.733
	1	0.895	0.105	0.733
	1.5	0.899	0.101	0.732
	2	0.901	0.099	0.731
	2.5	0.903	0.097	0.731
	3	0.905	0.095	0.73
	4	0.907	0.093	0.728
	5	0.909	0.091	0.727
	6	0.911	0.089	0.725
	7	0.913	0.087	0.724
	10	0.918	0.082	0.72
	20	0.924	0.076	0.712
	30	0.929	0.071	0.705
	40	0.932	0.068	0.7
	50	0.935	0.065	0.696
	60	0.937	0.063	0.694
	70	0.939	0.061	0.69
	80	0.94	0.06	0.688
	90	0.941	0.059	0.685
	100	0.943	0.057	0.683
	110	0.944	0.056	0.682
	120	0.945	0.055	0.68
	130	0.946	0.054	0.678
	140	0.947	0.053	0.676
	150	0.948	0.052	0.674
	160	0.949	0.051	0.672
	170	0.95	0.05	0.671
	180	0.95	0.05	0.669
	190	0.952	0.048	0.667
	200	0.952	0.048	0.665
	210	0.953	0.047	0.664
	220	0.954	0.046	0.662
	230	0.954	0.046	0.66
	240	0.955	0.045	0.658
	250	0.956	0.044	0.656
	260	0.956	0.044	0.655
	270	0.958	0.042	0.654
	280	0.959	0.041	0.653
	290	0.96	0.04	0.651
	300	0.961	0.039	0.65
	310	0.961	0.039	0.649
	320	0.962	0.038	0.647
	330	0.962	0.038	0.646
	340	0.963	0.037	0.645
	350	0.963	0.037	0.643
	400	0.965	0.035	0.637
	500	0.968	0.032	0.619
	600	0.969	0.031	0.605
	700	0.971	0.029	0.588
	800	0.972	0.028	0.572
	900	0.974	0.026	0.554
	1000	0.974	0.026	0.538
	1200	0.976	0.024	0.51
	1500	0.978	0.022	0.469
	2000	0.98	0.02	0.419
	3000	0.983	0.017	0.334
	4000	0.986	0.014	0.28
	5000	0.988	0.012	0.237
	6000	0.988	0.012	0.198
	7000	0.992	0.008	0.162
	8000	0.995	0.005	0.142
	9000	0.996	0.004	0.129
	10000	0.997	0.003	0.116
	15000	1	0	0.042
	20000	1	0	0.023
	A2 BH_without
	TS_Thr	Precision	1 - Precision	Recall
	0	0.304	0.696	0.701
	0.1	0.537	0.463	0.679
	0.2	0.573	0.427	0.674
	0.3	0.595	0.405	0.671
	0.4	0.611	0.389	0.669
	0.5	0.623	0.377	0.667
	1	0.656	0.344	0.662
	1.5	0.67	0.33	0.659
	2	0.679	0.321	0.655
	2.5	0.688	0.312	0.652
	3	0.694	0.306	0.649
	4	0.703	0.297	0.646
	5	0.71	0.29	0.642
	6	0.716	0.284	0.64
	7	0.721	0.279	0.638
	10	0.731	0.269	0.63
	20	0.754	0.246	0.612
	30	0.77	0.23	0.598
	40	0.781	0.219	0.587
	50	0.79	0.21	0.58
	60	0.797	0.203	0.572
	70	0.806	0.194	0.566
	80	0.811	0.189	0.561
	90	0.817	0.183	0.555
	100	0.821	0.179	0.548
	110	0.825	0.175	0.543
	120	0.829	0.171	0.538
	130	0.833	0.167	0.534
	140	0.835	0.165	0.529
	150	0.837	0.163	0.525
	160	0.841	0.159	0.52
	170	0.843	0.157	0.517
	180	0.843	0.157	0.512
	190	0.846	0.154	0.51
	200	0.848	0.152	0.507
	210	0.851	0.149	0.504
	220	0.853	0.147	0.5
	230	0.855	0.145	0.497
	240	0.857	0.143	0.495
	250	0.859	0.141	0.493
	260	0.863	0.137	0.491
	270	0.864	0.136	0.489
	280	0.866	0.134	0.486
	290	0.866	0.134	0.483
	300	0.868	0.132	0.48
	310	0.868	0.132	0.478
	320	0.869	0.131	0.475
	330	0.871	0.129	0.474
	340	0.874	0.126	0.471
	350	0.875	0.125	0.469
	400	0.88	0.12	0.459
	500	0.891	0.109	0.436
	600	0.901	0.099	0.417
	700	0.908	0.092	0.401
	800	0.914	0.086	0.385
	900	0.919	0.081	0.368
	1000	0.924	0.076	0.351
	1200	0.93	0.07	0.322
	1500	0.936	0.064	0.289
	2000	0.942	0.058	0.245
	3000	0.956	0.044	0.187
	4000	0.959	0.041	0.154
	5000	0.961	0.039	0.128
	6000	0.966	0.034	0.105
	7000	0.968	0.032	0.086
	8000	0.973	0.027	0.076
	9000	0.976	0.024	0.067
	10000	0.977	0.023	0.058
	15000	1	0	0.025
	20000	1	0	0.012
	A2 B_without
	TS_Thr	Precision	1 - Precision	Recall
	0	0.716	0.284	0.479
	0.1	0.769	0.231	0.47
	0.2	0.774	0.226	0.468
	0.3	0.777	0.223	0.467
	0.4	0.78	0.22	0.466
	0.5	0.782	0.218	0.465
	1	0.79	0.21	0.462
	1.5	0.795	0.205	0.459
	2	0.798	0.202	0.458
	2.5	0.8	0.2	0.457
	3	0.803	0.197	0.456
	4	0.807	0.193	0.455
	5	0.811	0.189	0.453
	6	0.814	0.186	0.452
	7	0.817	0.183	0.451
	10	0.822	0.178	0.448
	20	0.836	0.164	0.442
	30	0.845	0.155	0.437
	40	0.85	0.15	0.433
	50	0.853	0.147	0.428
	60	0.855	0.145	0.425
	70	0.858	0.142	0.423
	80	0.86	0.14	0.421
	90	0.862	0.138	0.419
	100	0.865	0.135	0.417
	110	0.868	0.132	0.415
	120	0.871	0.129	0.413
	130	0.873	0.127	0.411
	140	0.875	0.125	0.41
	150	0.877	0.123	0.408
	160	0.879	0.121	0.407
	170	0.881	0.119	0.406
	180	0.881	0.119	0.405
	190	0.882	0.118	0.404
	200	0.883	0.117	0.403
	210	0.885	0.115	0.401
	220	0.886	0.114	0.4
	230	0.888	0.112	0.399
	240	0.889	0.111	0.398
	250	0.89	0.11	0.397
	260	0.892	0.108	0.395
	270	0.893	0.107	0.394
	280	0.894	0.106	0.393
	290	0.894	0.106	0.392
	300	0.895	0.105	0.391
	310	0.895	0.105	0.39
	320	0.896	0.104	0.389
	330	0.897	0.103	0.388
	340	0.897	0.103	0.387
	350	0.898	0.102	0.387
	400	0.901	0.099	0.381
	500	0.906	0.094	0.366
	600	0.91	0.09	0.353
	700	0.914	0.086	0.339
	800	0.915	0.085	0.327
	900	0.919	0.081	0.314
	1000	0.922	0.078	0.301
	1200	0.925	0.075	0.28
	1500	0.932	0.068	0.25
	2000	0.937	0.063	0.211
	3000	0.943	0.057	0.156
	4000	0.945	0.055	0.124
	5000	0.946	0.054	0.105
	6000	0.949	0.051	0.089
	7000	0.951	0.049	0.073
	8000	0.956	0.044	0.062
	9000	0.953	0.047	0.054
	10000	0.949	0.051	0.043
	15000	0.979	0.021	0.023
	20000	0.983	0.017	0.015
	ARGOT
	A. B_with
	TS_Thr	Precision	1 - Precision	Recall
	1	0.839611	0.160389	0.697999
	2	0.845345	0.154655	0.700596
	3	0.851987	0.148013	0.699897
	4	0.860446	0.139554	0.698516
	5	0.862042	0.137958	0.695637
	6	0.870748	0.129252	0.691884
	7	0.8769	0.1231	0.684627
	8	0.887519	0.112481	0.665027
	9	0.890731	0.109269	0.660289
	10	0.893607	0.106393	0.657032
	11	0.899381	0.100619	0.653114
	12	0.902173	0.0978271	0.644984
	13	0.902173	0.0978271	0.642244
	14	0.905086	0.0949136	0.638065
	15	0.90785	0.0921496	0.634905
	16	0.90785	0.0921496	0.631888
	17	0.911656	0.0883443	0.6275
	18	0.91467	0.0853303	0.623052
	19	0.916515	0.0834854	0.620324
	20	0.916515	0.0834854	0.619426
	21	0.918268	0.0817316	0.615788
	22	0.919882	0.0801177	0.605271
	23	0.923312	0.0766878	0.562544
	24	0.927022	0.0729784	0.53203
	25	0.932262	0.067738	0.487319
	26	0.935873	0.0641267	0.323597
	27	0.939815	0.0601854	0.229196
	28	0.945926	0.0540737	0.156444
	29	0.947195	0.0528054	0.114871
	30	0.955361	0.0446394	0.023045
	A. B_without
	TS_Thr	Precision	1 - Precision	Recall
	1	0.766724	0.233276	0.447087
	2	0.779079	0.220921	0.443156
	3	0.781228	0.218772	0.440286
	4	0.784503	0.215497	0.438098
	5	0.784503	0.215497	0.434353
	6	0.797041	0.202959	0.432093
	7	0.797041	0.202959	0.430475
	8	0.797041	0.202959	0.413208
	9	0.805004	0.194996	0.408525
	10	0.805004	0.194996	0.400246
	11	0.805004	0.194996	0.399331
	12	0.808906	0.191094	0.394947
	13	0.809534	0.190466	0.388417
	14	0.80968	0.19032	0.388378
	15	0.815889	0.184111	0.38541
	16	0.815889	0.184111	0.381626
	17	0.815889	0.184111	0.382665
	18	0.817564	0.182436	0.375722
	19	0.817564	0.182436	0.372563
	20	0.817564	0.182436	0.375052
	21	0.820972	0.179028	0.368597
	22	0.821398	0.178602	0.362333
	23	0.821398	0.178602	0.325016
	24	0.822144	0.177856	0.304057
	25	0.822144	0.177856	0.269884
	26	0.822242	0.177758	0.149951
	27	0.822242	0.177758	0.101938
	28	0.822242	0.177758	0.0706024
	29	0.824795	0.175205	0.0449779
	30	0.824795	0.175205	0.0194367
	Blast2GO
	B_with
	Annotation Cutoff	Precision	1 - Precision	Recall
	0	0.852	0.148	0.294
	30	0.854	0.146	0.294
	55	0.949	0.051	0.28
	70	0.935	0.065	0.215
	90	0.613	0.387	0.003

## Sheet: m1_CC (data)
Sliding threshold: no propagation of predicted and true terms
	ARGOT2
	A2 BH_with
	TS_Thr	Precision	1 - Precision	Recall
	0	0.4	0.6	0.932
	0.1	0.583	0.417	0.932
	0.2	0.612	0.388	0.932
	0.3	0.634	0.366	0.932
	0.4	0.65	0.35	0.932
	0.5	0.663	0.337	0.932
	1	0.708	0.292	0.931
	1.5	0.734	0.266	0.931
	2	0.751	0.249	0.93
	2.5	0.764	0.236	0.929
	3	0.775	0.225	0.928
	4	0.79	0.21	0.927
	5	0.802	0.198	0.926
	6	0.811	0.189	0.926
	7	0.82	0.18	0.925
	10	0.837	0.163	0.923
	20	0.867	0.133	0.916
	30	0.882	0.118	0.91
	40	0.891	0.109	0.906
	50	0.898	0.102	0.9
	60	0.902	0.098	0.896
	70	0.906	0.094	0.892
	80	0.909	0.091	0.888
	90	0.913	0.087	0.884
	100	0.915	0.085	0.881
	110	0.918	0.082	0.877
	120	0.921	0.079	0.874
	130	0.924	0.076	0.871
	140	0.926	0.074	0.868
	150	0.927	0.073	0.864
	160	0.929	0.071	0.861
	170	0.93	0.07	0.858
	180	0.932	0.068	0.855
	190	0.933	0.067	0.852
	200	0.935	0.065	0.85
	210	0.936	0.064	0.847
	220	0.937	0.063	0.844
	230	0.938	0.062	0.841
	240	0.939	0.061	0.838
	250	0.94	0.06	0.835
	260	0.941	0.059	0.832
	270	0.942	0.058	0.829
	280	0.943	0.057	0.826
	290	0.944	0.056	0.823
	300	0.944	0.056	0.82
	310	0.944	0.056	0.817
	320	0.945	0.055	0.814
	330	0.946	0.054	0.81
	340	0.946	0.054	0.807
	350	0.946	0.054	0.804
	400	0.949	0.051	0.787
	500	0.953	0.047	0.755
	600	0.955	0.045	0.721
	700	0.957	0.043	0.691
	800	0.959	0.041	0.668
	900	0.961	0.039	0.648
	1000	0.962	0.038	0.626
	1200	0.964	0.036	0.591
	1500	0.968	0.032	0.542
	2000	0.972	0.028	0.47
	3000	0.973	0.027	0.362
	4000	0.976	0.024	0.293
	5000	0.976	0.024	0.239
	6000	0.982	0.018	0.195
	7000	0.981	0.019	0.159
	8000	0.984	0.016	0.128
	9000	0.984	0.016	0.1
	10000	0.99	0.01	0.078
	15000	0.987	0.013	0.035
	20000	0.986	0.014	0.012
	A2 B_with
	TS_Thr	Precision	1 - Precision	Recall
	0	0.849	0.151	0.836
	0.1	0.888	0.112	0.836
	0.2	0.891	0.109	0.836
	0.3	0.894	0.106	0.835
	0.4	0.897	0.103	0.835
	0.5	0.899	0.101	0.835
	1	0.904	0.096	0.834
	1.5	0.908	0.092	0.834
	2	0.911	0.089	0.833
	2.5	0.913	0.087	0.832
	3	0.915	0.085	0.831
	4	0.919	0.081	0.829
	5	0.921	0.079	0.828
	6	0.923	0.077	0.826
	7	0.925	0.075	0.826
	10	0.928	0.072	0.822
	20	0.935	0.065	0.814
	30	0.94	0.06	0.808
	40	0.943	0.057	0.804
	50	0.945	0.055	0.799
	60	0.948	0.052	0.795
	70	0.949	0.051	0.792
	80	0.95	0.05	0.788
	90	0.952	0.048	0.785
	100	0.953	0.047	0.782
	110	0.954	0.046	0.779
	120	0.955	0.045	0.776
	130	0.956	0.044	0.775
	140	0.958	0.042	0.773
	150	0.959	0.041	0.771
	160	0.959	0.041	0.768
	170	0.96	0.04	0.766
	180	0.961	0.039	0.764
	190	0.961	0.039	0.762
	200	0.962	0.038	0.76
	210	0.963	0.037	0.758
	220	0.963	0.037	0.756
	230	0.964	0.036	0.754
	240	0.964	0.036	0.752
	250	0.965	0.035	0.749
	260	0.965	0.035	0.748
	270	0.965	0.035	0.746
	280	0.966	0.034	0.744
	290	0.967	0.033	0.742
	300	0.967	0.033	0.74
	310	0.968	0.032	0.738
	320	0.968	0.032	0.736
	330	0.968	0.032	0.733
	340	0.969	0.031	0.731
	350	0.969	0.031	0.729
	400	0.971	0.029	0.716
	500	0.973	0.027	0.689
	600	0.974	0.026	0.664
	700	0.975	0.025	0.641
	800	0.976	0.024	0.623
	900	0.977	0.023	0.607
	1000	0.978	0.022	0.59
	1200	0.98	0.02	0.562
	1500	0.982	0.018	0.529
	2000	0.984	0.016	0.475
	3000	0.985	0.015	0.39
	4000	0.985	0.015	0.33
	5000	0.985	0.015	0.281
	6000	0.983	0.017	0.24
	7000	0.983	0.017	0.209
	8000	0.982	0.018	0.177
	9000	0.981	0.019	0.141
	10000	0.983	0.017	0.119
	15000	0.982	0.018	0.056
	20000	0.99	0.01	0.019
	A2 BH_without
	TS_Thr	Precision	1 - Precision	Recall
	0	0.321	0.679	0.758
	0.1	0.448	0.552	0.716
	0.2	0.467	0.533	0.707
	0.3	0.482	0.518	0.7
	0.4	0.494	0.506	0.695
	0.5	0.504	0.496	0.689
	1	0.537	0.463	0.671
	1.5	0.561	0.439	0.659
	2	0.575	0.425	0.649
	2.5	0.587	0.413	0.639
	3	0.597	0.403	0.632
	4	0.612	0.388	0.62
	5	0.622	0.378	0.61
	6	0.63	0.37	0.601
	7	0.639	0.361	0.594
	10	0.656	0.344	0.575
	20	0.694	0.306	0.539
	30	0.715	0.285	0.513
	40	0.731	0.269	0.496
	50	0.743	0.257	0.482
	60	0.754	0.246	0.47
	70	0.759	0.241	0.459
	80	0.766	0.234	0.449
	90	0.77	0.23	0.44
	100	0.776	0.224	0.431
	110	0.78	0.22	0.424
	120	0.783	0.217	0.417
	130	0.785	0.215	0.41
	140	0.788	0.212	0.403
	150	0.79	0.21	0.397
	160	0.793	0.207	0.392
	170	0.795	0.205	0.386
	180	0.798	0.202	0.381
	190	0.8	0.2	0.377
	200	0.801	0.199	0.372
	210	0.803	0.197	0.368
	220	0.806	0.194	0.365
	230	0.806	0.194	0.361
	240	0.808	0.192	0.357
	250	0.809	0.191	0.353
	260	0.812	0.188	0.35
	270	0.814	0.186	0.347
	280	0.814	0.186	0.343
	290	0.814	0.186	0.34
	300	0.816	0.184	0.338
	310	0.818	0.182	0.335
	320	0.82	0.18	0.332
	330	0.822	0.178	0.33
	340	0.823	0.177	0.328
	350	0.824	0.176	0.325
	400	0.829	0.171	0.315
	500	0.844	0.156	0.299
	600	0.854	0.146	0.285
	700	0.861	0.139	0.274
	800	0.87	0.13	0.265
	900	0.878	0.122	0.255
	1000	0.887	0.113	0.248
	1200	0.895	0.105	0.234
	1500	0.907	0.093	0.215
	2000	0.919	0.081	0.191
	3000	0.94	0.06	0.15
	4000	0.952	0.048	0.126
	5000	0.956	0.044	0.107
	6000	0.962	0.038	0.095
	7000	0.962	0.038	0.085
	8000	0.96	0.04	0.076
	9000	0.965	0.035	0.063
	10000	0.971	0.029	0.044
	15000	0.986	0.014	0.024
	20000	0.988	0.012	0.008
	A2 B_without
	TS_Thr	Precision	1 - Precision	Recall
	0	0.7	0.3	0.444
	0.1	0.745	0.255	0.42
	0.2	0.748	0.252	0.417
	0.3	0.751	0.249	0.415
	0.4	0.753	0.247	0.414
	0.5	0.755	0.245	0.412
	1	0.762	0.238	0.408
	1.5	0.766	0.234	0.405
	2	0.771	0.229	0.402
	2.5	0.774	0.226	0.401
	3	0.776	0.224	0.399
	4	0.779	0.221	0.397
	5	0.782	0.218	0.396
	6	0.784	0.216	0.394
	7	0.787	0.213	0.393
	10	0.79	0.21	0.39
	20	0.801	0.199	0.382
	30	0.808	0.192	0.376
	40	0.811	0.189	0.372
	50	0.815	0.185	0.369
	60	0.816	0.184	0.365
	70	0.819	0.181	0.361
	80	0.822	0.178	0.358
	90	0.823	0.177	0.355
	100	0.825	0.175	0.353
	110	0.826	0.174	0.35
	120	0.829	0.171	0.348
	130	0.83	0.17	0.346
	140	0.831	0.169	0.344
	150	0.833	0.167	0.341
	160	0.833	0.167	0.339
	170	0.835	0.165	0.338
	180	0.836	0.164	0.335
	190	0.837	0.163	0.334
	200	0.838	0.162	0.332
	210	0.84	0.16	0.33
	220	0.841	0.159	0.328
	230	0.842	0.158	0.326
	240	0.843	0.157	0.324
	250	0.843	0.157	0.323
	260	0.844	0.156	0.321
	270	0.844	0.156	0.32
	280	0.844	0.156	0.318
	290	0.846	0.154	0.316
	300	0.847	0.153	0.314
	310	0.848	0.152	0.313
	320	0.848	0.152	0.311
	330	0.849	0.151	0.31
	340	0.85	0.15	0.308
	350	0.85	0.15	0.306
	400	0.854	0.146	0.299
	500	0.857	0.143	0.284
	600	0.863	0.137	0.272
	700	0.867	0.133	0.264
	800	0.868	0.132	0.254
	900	0.871	0.129	0.246
	1000	0.875	0.125	0.238
	1200	0.879	0.121	0.226
	1500	0.889	0.111	0.209
	2000	0.897	0.103	0.189
	3000	0.91	0.09	0.152
	4000	0.915	0.085	0.127
	5000	0.923	0.077	0.112
	6000	0.921	0.079	0.098
	7000	0.93	0.07	0.093
	8000	0.929	0.071	0.083
	9000	0.926	0.074	0.074
	10000	0.928	0.072	0.062
	15000	0.931	0.069	0.031
	20000	0.899	0.101	0.007
	ARGOT
	A. B with
	TS_Thr	Precision	1 - Precision	Recall
	1	0.846549	0.153451	0.79629
	2	0.854017	0.145983	0.795477
	3	0.862731	0.137269	0.795081
	4	0.866389	0.133611	0.795845
	5	0.875864	0.124136	0.789095
	6	0.877414	0.122586	0.789854
	7	0.886661	0.113339	0.781835
	8	0.898149	0.101851	0.768722
	9	0.905145	0.094855	0.757505
	10	0.905145	0.094855	0.748988
	11	0.910809	0.0891909	0.743603
	12	0.912311	0.0876895	0.739791
	13	0.913096	0.0869041	0.7329
	14	0.913466	0.0865345	0.726925
	15	0.916616	0.0833837	0.723832
	16	0.916616	0.0833837	0.721642
	17	0.921977	0.0780228	0.717156
	18	0.921977	0.0780228	0.714125
	19	0.923476	0.0765244	0.708728
	20	0.923577	0.0764233	0.702224
	21	0.923577	0.0764233	0.698138
	22	0.923577	0.0764233	0.682872
	23	0.927693	0.0723067	0.614425
	24	0.933053	0.0669465	0.58273
	25	0.933053	0.0669465	0.538688
	26	0.940359	0.0596406	0.370721
	27	0.940359	0.0596406	0.273193
	28	0.940359	0.0596406	0.202577
	29	0.940359	0.0596406	0.116602
	30	0.943245	0.0567545	0.0230652
	A. B without
	TS_Thr	Precision	1 - Precision	Recall
	1	0.740701	0.259299	0.402259
	2	0.748291	0.251709	0.398269
	3	0.7543	0.2457	0.388003
	4	0.75474	0.24526	0.385679
	5	0.75474	0.24526	0.377461
	6	0.765708	0.234292	0.379686
	7	0.765708	0.234292	0.370698
	8	0.765708	0.234292	0.356142
	9	0.771586	0.228414	0.346798
	10	0.771586	0.228414	0.344301
	11	0.771586	0.228414	0.334382
	12	0.774743	0.225257	0.329891
	13	0.775681	0.224319	0.327152
	14	0.775681	0.224319	0.318705
	15	0.775681	0.224319	0.320633
	16	0.775681	0.224319	0.312299
	17	0.777879	0.222121	0.308671
	18	0.780476	0.219524	0.308774
	19	0.781251	0.218749	0.30493
	20	0.781277	0.218723	0.296674
	21	0.781277	0.218723	0.295318
	22	0.783317	0.216683	0.288282
	23	0.783317	0.216683	0.254686
	24	0.785628	0.214372	0.238849
	25	0.785628	0.214372	0.215809
	26	0.785628	0.214372	0.144438
	27	0.785628	0.214372	0.111824
	28	0.787042	0.212958	0.0899093
	29	0.787042	0.212958	0.0625192
	30	0.787042	0.212958	0.00877622
	Blast2GO
	B_with
	Annotation Cutoff	Precision	1 - Precision	Recall
	0	0.903	0.097	0.201
	30	0.903	0.097	0.201
	55	0.895	0.105	0.161
	70	0.85	0.15	0.09
	90	0.199	0.801	0.001

## Sheet: m2_BP (data)
Sliding threshold: propagation of predicted and true terms
	ARGOT2
	A2 BH_with
	TS_Thr	Precision	1 - Precision	Recall
	0	0.616	0.384	0.914
	0.1	0.798	0.202	0.893
	0.2	0.833	0.167	0.89
	0.3	0.851	0.149	0.888
	0.4	0.861	0.139	0.887
	0.5	0.869	0.131	0.886
	1	0.893	0.107	0.883
	1.5	0.906	0.094	0.882
	2	0.914	0.086	0.881
	2.5	0.919	0.081	0.88
	3	0.924	0.076	0.879
	4	0.929	0.071	0.878
	5	0.933	0.067	0.877
	6	0.935	0.065	0.876
	7	0.938	0.062	0.875
	10	0.943	0.057	0.872
	20	0.953	0.047	0.861
	30	0.958	0.042	0.853
	40	0.961	0.039	0.846
	50	0.964	0.036	0.841
	60	0.966	0.034	0.835
	70	0.968	0.032	0.831
	80	0.969	0.031	0.827
	90	0.971	0.029	0.823
	100	0.972	0.028	0.819
	110	0.973	0.027	0.815
	120	0.974	0.026	0.812
	130	0.975	0.025	0.81
	140	0.976	0.024	0.807
	150	0.977	0.023	0.804
	160	0.977	0.023	0.802
	170	0.977	0.023	0.799
	180	0.978	0.022	0.796
	190	0.978	0.022	0.794
	200	0.978	0.022	0.792
	210	0.979	0.021	0.79
	220	0.979	0.021	0.788
	230	0.98	0.02	0.785
	240	0.98	0.02	0.783
	250	0.98	0.02	0.781
	260	0.98	0.02	0.779
	270	0.981	0.019	0.776
	280	0.981	0.019	0.775
	290	0.981	0.019	0.772
	300	0.982	0.018	0.77
	310	0.982	0.018	0.768
	320	0.982	0.018	0.766
	330	0.982	0.018	0.763
	340	0.982	0.018	0.762
	350	0.983	0.017	0.76
	400	0.984	0.016	0.75
	500	0.985	0.015	0.732
	600	0.987	0.013	0.714
	700	0.988	0.012	0.7
	800	0.989	0.011	0.685
	900	0.989	0.011	0.672
	1000	0.99	0.01	0.663
	1200	0.991	0.009	0.641
	1500	0.992	0.008	0.611
	2000	0.992	0.008	0.567
	3000	0.995	0.005	0.489
	4000	0.994	0.006	0.422
	5000	0.996	0.004	0.376
	6000	0.996	0.004	0.328
	7000	0.997	0.003	0.293
	8000	0.998	0.002	0.253
	9000	0.997	0.003	0.223
	10000	0.997	0.003	0.198
	15000	1	0	0.113
	20000	1	0	0.057
	A2 B_with
	TS_Thr	Precision	1 - Precision	Recall
	0	0.964	0.036	0.751
	0.1	0.971	0.029	0.75
	0.2	0.971	0.029	0.749
	0.3	0.972	0.028	0.749
	0.4	0.972	0.028	0.749
	0.5	0.973	0.027	0.749
	1	0.975	0.025	0.749
	1.5	0.975	0.025	0.748
	2	0.976	0.024	0.748
	2.5	0.977	0.023	0.748
	3	0.977	0.023	0.747
	4	0.978	0.022	0.746
	5	0.979	0.021	0.745
	6	0.979	0.021	0.745
	7	0.979	0.021	0.743
	10	0.98	0.02	0.741
	20	0.982	0.018	0.733
	30	0.984	0.016	0.726
	40	0.985	0.015	0.722
	50	0.985	0.015	0.718
	60	0.986	0.014	0.714
	70	0.986	0.014	0.711
	80	0.987	0.013	0.708
	90	0.987	0.013	0.705
	100	0.987	0.013	0.702
	110	0.988	0.012	0.7
	120	0.988	0.012	0.698
	130	0.988	0.012	0.697
	140	0.989	0.011	0.695
	150	0.989	0.011	0.693
	160	0.989	0.011	0.692
	170	0.989	0.011	0.69
	180	0.989	0.011	0.689
	190	0.989	0.011	0.687
	200	0.989	0.011	0.686
	210	0.989	0.011	0.685
	220	0.989	0.011	0.684
	230	0.99	0.01	0.682
	240	0.99	0.01	0.681
	250	0.99	0.01	0.68
	260	0.99	0.01	0.679
	270	0.99	0.01	0.677
	280	0.99	0.01	0.676
	290	0.99	0.01	0.675
	300	0.99	0.01	0.675
	310	0.99	0.01	0.674
	320	0.991	0.009	0.673
	330	0.991	0.009	0.672
	340	0.991	0.009	0.671
	350	0.991	0.009	0.671
	400	0.991	0.009	0.665
	500	0.992	0.008	0.658
	600	0.992	0.008	0.649
	700	0.993	0.007	0.642
	800	0.993	0.007	0.634
	900	0.994	0.006	0.627
	1000	0.994	0.006	0.62
	1200	0.995	0.005	0.606
	1500	0.995	0.005	0.583
	2000	0.995	0.005	0.553
	3000	0.996	0.004	0.488
	4000	0.996	0.004	0.426
	5000	0.997	0.003	0.379
	6000	0.997	0.003	0.342
	7000	0.997	0.003	0.307
	8000	0.997	0.003	0.277
	9000	0.997	0.003	0.254
	10000	0.997	0.003	0.234
	15000	1	0	0.148
	20000	1	0	0.09
	A2 BH_without
	TS_Thr	Precision	1 - Precision	Recall
	0	0.564	0.436	0.789
	0.1	0.728	0.272	0.715
	0.2	0.76	0.24	0.699
	0.3	0.778	0.222	0.689
	0.4	0.791	0.209	0.68
	0.5	0.8	0.2	0.676
	1	0.827	0.173	0.655
	1.5	0.841	0.159	0.642
	2	0.85	0.15	0.634
	2.5	0.856	0.144	0.628
	3	0.861	0.139	0.624
	4	0.867	0.133	0.617
	5	0.872	0.128	0.611
	6	0.875	0.125	0.606
	7	0.878	0.122	0.601
	10	0.885	0.115	0.59
	20	0.896	0.104	0.568
	30	0.903	0.097	0.552
	40	0.907	0.093	0.541
	50	0.91	0.09	0.53
	60	0.913	0.087	0.522
	70	0.914	0.086	0.516
	80	0.917	0.083	0.512
	90	0.918	0.082	0.505
	100	0.92	0.08	0.501
	110	0.921	0.079	0.496
	120	0.922	0.078	0.492
	130	0.924	0.076	0.489
	140	0.925	0.075	0.485
	150	0.926	0.074	0.483
	160	0.928	0.072	0.479
	170	0.931	0.069	0.476
	180	0.933	0.067	0.474
	190	0.934	0.066	0.471
	200	0.935	0.065	0.469
	210	0.936	0.064	0.466
	220	0.938	0.062	0.464
	230	0.939	0.061	0.463
	240	0.939	0.061	0.461
	250	0.941	0.059	0.459
	260	0.941	0.059	0.458
	270	0.941	0.059	0.456
	280	0.943	0.057	0.455
	290	0.943	0.057	0.453
	300	0.944	0.056	0.451
	310	0.945	0.055	0.45
	320	0.946	0.054	0.447
	330	0.946	0.054	0.446
	340	0.946	0.054	0.444
	350	0.947	0.053	0.442
	400	0.949	0.051	0.431
	500	0.953	0.047	0.419
	600	0.954	0.046	0.408
	700	0.959	0.041	0.399
	800	0.963	0.037	0.393
	900	0.965	0.035	0.388
	1000	0.968	0.032	0.381
	1200	0.973	0.027	0.369
	1500	0.975	0.025	0.356
	2000	0.979	0.021	0.336
	3000	0.984	0.016	0.304
	4000	0.987	0.013	0.268
	5000	0.989	0.011	0.247
	6000	0.99	0.01	0.225
	7000	0.992	0.008	0.204
	8000	0.992	0.008	0.184
	9000	0.994	0.006	0.168
	10000	0.995	0.005	0.149
	15000	0.997	0.003	0.092
	20000	0.998	0.002	0.041
	A2 B_without
	TS_Thr	Precision	1 - Precision	Recall
	0	0.894	0.106	0.489
	0.1	0.912	0.088	0.479
	0.2	0.913	0.087	0.478
	0.3	0.914	0.086	0.476
	0.4	0.915	0.085	0.475
	0.5	0.916	0.084	0.474
	1	0.918	0.082	0.47
	1.5	0.92	0.08	0.468
	2	0.92	0.08	0.467
	2.5	0.921	0.079	0.466
	3	0.922	0.078	0.465
	4	0.923	0.077	0.463
	5	0.923	0.077	0.462
	6	0.924	0.076	0.46
	7	0.925	0.075	0.459
	10	0.927	0.073	0.458
	20	0.931	0.069	0.452
	30	0.932	0.068	0.447
	40	0.933	0.067	0.444
	50	0.934	0.066	0.44
	60	0.934	0.066	0.438
	70	0.936	0.064	0.436
	80	0.938	0.062	0.435
	90	0.939	0.061	0.433
	100	0.94	0.06	0.432
	110	0.941	0.059	0.43
	120	0.943	0.057	0.428
	130	0.943	0.057	0.427
	140	0.944	0.056	0.425
	150	0.944	0.056	0.424
	160	0.945	0.055	0.422
	170	0.945	0.055	0.421
	180	0.946	0.054	0.42
	190	0.945	0.055	0.419
	200	0.946	0.054	0.418
	210	0.946	0.054	0.417
	220	0.946	0.054	0.416
	230	0.947	0.053	0.415
	240	0.948	0.052	0.414
	250	0.948	0.052	0.414
	260	0.948	0.052	0.413
	270	0.949	0.051	0.412
	280	0.949	0.051	0.412
	290	0.949	0.051	0.411
	300	0.95	0.05	0.411
	310	0.95	0.05	0.409
	320	0.95	0.05	0.408
	330	0.951	0.049	0.407
	340	0.951	0.049	0.405
	350	0.951	0.049	0.404
	400	0.952	0.048	0.4
	500	0.956	0.044	0.394
	600	0.958	0.042	0.389
	700	0.96	0.04	0.383
	800	0.962	0.038	0.377
	900	0.964	0.036	0.374
	1000	0.966	0.034	0.368
	1200	0.968	0.032	0.36
	1500	0.969	0.031	0.35
	2000	0.973	0.027	0.334
	3000	0.978	0.022	0.299
	4000	0.981	0.019	0.269
	5000	0.981	0.019	0.242
	6000	0.984	0.016	0.221
	7000	0.985	0.015	0.198
	8000	0.985	0.015	0.176
	9000	0.985	0.015	0.162
	10000	0.986	0.014	0.151
	15000	0.99	0.01	0.105
	20000	0.99	0.01	0.067
	ARGOT
	A. B with
	TS_Thr	Precision	1 - Precision	Recall
	1	0.924601	0.0753993	0.716288
	2	0.926361	0.0736392	0.715043
	3	0.928172	0.0718276	0.714829
	4	0.928903	0.0710968	0.713107
	5	0.930667	0.0693329	0.708781
	6	0.934503	0.0654968	0.710486
	7	0.936423	0.0635772	0.707241
	8	0.936793	0.0632066	0.690121
	9	0.94214	0.0578596	0.678492
	10	0.94214	0.0578596	0.673845
	11	0.94214	0.0578596	0.666297
	12	0.94214	0.0578596	0.664907
	13	0.94214	0.0578596	0.661377
	14	0.943975	0.0560253	0.65693
	15	0.944844	0.0551561	0.654604
	16	0.944844	0.0551561	0.655494
	17	0.945348	0.0546525	0.647662
	18	0.945796	0.0542042	0.647195
	19	0.945796	0.0542042	0.642359
	20	0.947213	0.0527872	0.642253
	21	0.947213	0.0527872	0.643113
	22	0.947213	0.0527872	0.633321
	23	0.947728	0.052272	0.615387
	24	0.947728	0.052272	0.597385
	25	0.947728	0.052272	0.578749
	26	0.949098	0.0509023	0.466388
	27	0.950077	0.049923	0.362872
	28	0.950077	0.049923	0.291765
	29	0.950899	0.0491015	0.225332
	30	0.955012	0.0449882	0.0899095
	A. B without
	TS_Thr	Precision	1 - Precision	Recall
	1	0.878062	0.121938	0.456901
	2	0.882431	0.117569	0.45511
	3	0.88321	0.11679	0.449349
	4	0.88321	0.11679	0.44492
	5	0.88321	0.11679	0.443664
	6	0.886876	0.113124	0.439781
	7	0.889195	0.110805	0.438863
	8	0.889195	0.110805	0.426877
	9	0.889195	0.110805	0.418936
	10	0.890417	0.109583	0.416405
	11	0.890417	0.109583	0.41262
	12	0.890417	0.109583	0.407064
	13	0.890417	0.109583	0.406521
	14	0.890417	0.109583	0.39986
	15	0.890417	0.109583	0.398462
	16	0.890417	0.109583	0.396811
	17	0.890417	0.109583	0.393654
	18	0.890417	0.109583	0.396738
	19	0.893362	0.106638	0.391265
	20	0.893362	0.106638	0.388397
	21	0.893362	0.106638	0.385206
	22	0.893362	0.106638	0.381727
	23	0.893362	0.106638	0.365909
	24	0.896993	0.103007	0.359458
	25	0.896993	0.103007	0.343477
	26	0.896993	0.103007	0.284538
	27	0.896993	0.103007	0.232731
	28	0.897964	0.102036	0.193126
	29	0.898327	0.101673	0.149893
	30	0.898327	0.101673	0.0645931
	Blast2GO
	B_with
	Annotation Cutoff	Precision	1 - Precision	Recall
	0	0.966	0.034	0.41
	30	0.966	0.034	0.41
	55	0.977	0.023	0.36
	70	0.983	0.017	0.248
	90	0.974	0.026	0.003

## Sheet: m2_MF (data)
Sliding threshold: propagation of predicted and true terms
	ARGOT2
	BH_with
	TS_Thr	Precision	1 - Precision	Recall
	0	0.572	0.428	0.888
	0.1	0.77	0.23	0.883
	0.2	0.791	0.209	0.883
	0.3	0.804	0.196	0.882
	0.4	0.813	0.187	0.881
	0.5	0.819	0.181	0.881
	1	0.837	0.163	0.878
	1.5	0.847	0.153	0.877
	2	0.853	0.147	0.876
	2.5	0.859	0.141	0.876
	3	0.862	0.138	0.876
	4	0.868	0.132	0.874
	5	0.873	0.127	0.874
	6	0.877	0.123	0.873
	7	0.88	0.12	0.873
	10	0.888	0.112	0.872
	20	0.903	0.097	0.868
	30	0.913	0.087	0.866
	40	0.92	0.08	0.863
	50	0.924	0.076	0.862
	60	0.928	0.072	0.86
	70	0.931	0.069	0.858
	80	0.935	0.065	0.857
	90	0.938	0.062	0.856
	100	0.939	0.061	0.855
	110	0.941	0.059	0.854
	120	0.943	0.057	0.853
	130	0.944	0.056	0.851
	140	0.946	0.054	0.85
	150	0.948	0.052	0.849
	160	0.948	0.052	0.848
	170	0.95	0.05	0.847
	180	0.951	0.049	0.846
	190	0.952	0.048	0.844
	200	0.953	0.047	0.843
	210	0.953	0.047	0.842
	220	0.954	0.046	0.84
	230	0.955	0.045	0.839
	240	0.956	0.044	0.838
	250	0.956	0.044	0.837
	260	0.957	0.043	0.835
	270	0.958	0.042	0.834
	280	0.958	0.042	0.832
	290	0.959	0.041	0.83
	300	0.959	0.041	0.828
	310	0.96	0.04	0.826
	320	0.961	0.039	0.825
	330	0.962	0.038	0.824
	340	0.962	0.038	0.823
	350	0.963	0.037	0.822
	400	0.965	0.035	0.816
	500	0.973	0.027	0.801
	600	0.975	0.025	0.789
	700	0.977	0.023	0.774
	800	0.979	0.021	0.753
	900	0.981	0.019	0.734
	1000	0.982	0.018	0.716
	1200	0.984	0.016	0.683
	1500	0.986	0.014	0.633
	2000	0.986	0.014	0.565
	3000	0.989	0.011	0.455
	4000	0.991	0.009	0.376
	5000	0.992	0.008	0.305
	6000	0.994	0.006	0.248
	7000	0.995	0.005	0.206
	8000	0.996	0.004	0.178
	9000	0.997	0.003	0.154
	10000	0.997	0.003	0.13
	15000	1	0	0.049
	20000	1	0	0.021
	B_with
	TS_Thr	Precision	1 - Precision	Recall
	0	0.935	0.065	0.747
	0.1	0.95	0.05	0.747
	0.2	0.951	0.049	0.747
	0.3	0.951	0.049	0.747
	0.4	0.952	0.048	0.747
	0.5	0.953	0.047	0.747
	1	0.955	0.045	0.747
	1.5	0.956	0.044	0.746
	2	0.956	0.044	0.746
	2.5	0.957	0.043	0.746
	3	0.957	0.043	0.746
	4	0.958	0.042	0.745
	5	0.959	0.041	0.745
	6	0.959	0.041	0.744
	7	0.959	0.041	0.744
	10	0.961	0.039	0.743
	20	0.963	0.037	0.74
	30	0.965	0.035	0.738
	40	0.966	0.034	0.736
	50	0.967	0.033	0.734
	60	0.968	0.032	0.733
	70	0.969	0.031	0.732
	80	0.969	0.031	0.731
	90	0.97	0.03	0.73
	100	0.97	0.03	0.73
	110	0.971	0.029	0.729
	120	0.971	0.029	0.728
	130	0.972	0.028	0.728
	140	0.972	0.028	0.727
	150	0.972	0.028	0.727
	160	0.973	0.027	0.726
	170	0.973	0.027	0.726
	180	0.973	0.027	0.725
	190	0.974	0.026	0.725
	200	0.974	0.026	0.725
	210	0.974	0.026	0.724
	220	0.975	0.025	0.724
	230	0.975	0.025	0.723
	240	0.976	0.024	0.722
	250	0.976	0.024	0.721
	260	0.976	0.024	0.721
	270	0.978	0.022	0.72
	280	0.979	0.021	0.72
	290	0.98	0.02	0.719
	300	0.981	0.019	0.719
	310	0.981	0.019	0.718
	320	0.982	0.018	0.716
	330	0.982	0.018	0.715
	340	0.982	0.018	0.714
	350	0.983	0.017	0.714
	400	0.983	0.017	0.711
	500	0.985	0.015	0.704
	600	0.986	0.014	0.699
	700	0.986	0.014	0.691
	800	0.987	0.013	0.68
	900	0.988	0.012	0.664
	1000	0.988	0.012	0.653
	1200	0.989	0.011	0.624
	1500	0.99	0.01	0.581
	2000	0.992	0.008	0.522
	3000	0.992	0.008	0.422
	4000	0.993	0.007	0.355
	5000	0.993	0.007	0.302
	6000	0.993	0.007	0.252
	7000	0.994	0.006	0.213
	8000	0.996	0.004	0.185
	9000	0.997	0.003	0.166
	10000	0.997	0.003	0.149
	15000	1	0	0.057
	20000	1	0	0.03
	BH_without
	TS_Thr	Precision	1 - Precision	Recall
	0	0.515	0.485	0.763
	0.1	0.701	0.299	0.742
	0.2	0.721	0.279	0.74
	0.3	0.732	0.268	0.738
	0.4	0.74	0.26	0.736
	0.5	0.746	0.254	0.734
	1	0.766	0.234	0.728
	1.5	0.774	0.226	0.725
	2	0.782	0.218	0.723
	2.5	0.786	0.214	0.721
	3	0.791	0.209	0.719
	4	0.797	0.203	0.716
	5	0.801	0.199	0.713
	6	0.805	0.195	0.71
	7	0.809	0.191	0.709
	10	0.815	0.185	0.704
	20	0.831	0.169	0.689
	30	0.843	0.157	0.677
	40	0.85	0.15	0.669
	50	0.856	0.144	0.662
	60	0.863	0.137	0.655
	70	0.871	0.129	0.65
	80	0.875	0.125	0.646
	90	0.879	0.121	0.64
	100	0.882	0.118	0.635
	110	0.885	0.115	0.63
	120	0.888	0.112	0.626
	130	0.891	0.109	0.623
	140	0.893	0.107	0.619
	150	0.895	0.105	0.616
	160	0.897	0.103	0.613
	170	0.9	0.1	0.61
	180	0.9	0.1	0.605
	190	0.902	0.098	0.603
	200	0.904	0.096	0.601
	210	0.906	0.094	0.599
	220	0.909	0.091	0.596
	230	0.91	0.09	0.593
	240	0.911	0.089	0.591
	250	0.913	0.087	0.589
	260	0.915	0.085	0.587
	270	0.916	0.084	0.585
	280	0.917	0.083	0.582
	290	0.918	0.082	0.58
	300	0.919	0.081	0.578
	310	0.919	0.081	0.575
	320	0.92	0.08	0.573
	330	0.921	0.079	0.571
	340	0.922	0.078	0.569
	350	0.922	0.078	0.567
	400	0.925	0.075	0.559
	500	0.932	0.068	0.543
	600	0.94	0.06	0.529
	700	0.945	0.055	0.519
	800	0.949	0.051	0.503
	900	0.953	0.047	0.485
	1000	0.955	0.045	0.471
	1200	0.96	0.04	0.443
	1500	0.964	0.036	0.409
	2000	0.967	0.033	0.363
	3000	0.973	0.027	0.289
	4000	0.975	0.025	0.24
	5000	0.977	0.023	0.198
	6000	0.979	0.021	0.161
	7000	0.979	0.021	0.133
	8000	0.982	0.018	0.117
	9000	0.983	0.017	0.101
	10000	0.984	0.016	0.087
	15000	1	0	0.039
	20000	1	0	0.019
	B_without
	TS_Thr	Precision	1 - Precision	Recall
	0	0.827	0.173	0.542
	0.1	0.868	0.132	0.527
	0.2	0.871	0.129	0.526
	0.3	0.873	0.127	0.525
	0.4	0.875	0.125	0.525
	0.5	0.876	0.124	0.524
	1	0.881	0.119	0.522
	1.5	0.883	0.117	0.52
	2	0.885	0.115	0.519
	2.5	0.885	0.115	0.519
	3	0.887	0.113	0.518
	4	0.889	0.111	0.517
	5	0.891	0.109	0.516
	6	0.893	0.107	0.515
	7	0.895	0.105	0.514
	10	0.897	0.103	0.513
	20	0.905	0.095	0.509
	30	0.909	0.091	0.506
	40	0.911	0.089	0.503
	50	0.913	0.087	0.5
	60	0.915	0.085	0.498
	70	0.917	0.083	0.497
	80	0.918	0.082	0.495
	90	0.921	0.079	0.494
	100	0.921	0.079	0.492
	110	0.923	0.077	0.491
	120	0.925	0.075	0.489
	130	0.926	0.074	0.489
	140	0.927	0.073	0.487
	150	0.928	0.072	0.487
	160	0.93	0.07	0.486
	170	0.931	0.069	0.486
	180	0.931	0.069	0.485
	190	0.932	0.068	0.485
	200	0.933	0.067	0.484
	210	0.933	0.067	0.483
	220	0.934	0.066	0.482
	230	0.935	0.065	0.481
	240	0.936	0.064	0.48
	250	0.936	0.064	0.479
	260	0.938	0.062	0.478
	270	0.938	0.062	0.477
	280	0.939	0.061	0.477
	290	0.94	0.06	0.476
	300	0.94	0.06	0.475
	310	0.94	0.06	0.475
	320	0.941	0.059	0.473
	330	0.941	0.059	0.473
	340	0.941	0.059	0.473
	350	0.942	0.058	0.472
	400	0.944	0.056	0.469
	500	0.946	0.054	0.461
	600	0.949	0.051	0.455
	700	0.951	0.049	0.449
	800	0.952	0.048	0.439
	900	0.953	0.047	0.425
	1000	0.955	0.045	0.416
	1200	0.958	0.042	0.391
	1500	0.962	0.038	0.357
	2000	0.965	0.035	0.31
	3000	0.968	0.032	0.238
	4000	0.969	0.031	0.194
	5000	0.969	0.031	0.166
	6000	0.967	0.033	0.141
	7000	0.967	0.033	0.117
	8000	0.971	0.029	0.1
	9000	0.968	0.032	0.086
	10000	0.965	0.035	0.072
	15000	0.989	0.011	0.037
	20000	0.99	0.01	0.024
	ARGOT
	A. B_with
	TS_Thr	Precision	1 - Precision	Recall
	1	0.904121	0.0958792	0.710884
	2	0.905097	0.0949032	0.712521
	3	0.911291	0.0887088	0.712676
	4	0.911291	0.0887088	0.709895
	5	0.913169	0.0868314	0.708682
	6	0.913169	0.0868314	0.710484
	7	0.916688	0.0833116	0.706535
	8	0.92013	0.0798702	0.699419
	9	0.920605	0.0793954	0.699488
	10	0.92331	0.0766901	0.695603
	11	0.923672	0.0763283	0.697855
	12	0.926	0.0740003	0.697128
	13	0.927824	0.0721759	0.694526
	14	0.927824	0.0721759	0.68902
	15	0.927842	0.0721583	0.689822
	16	0.928222	0.0717783	0.689465
	17	0.93052	0.0694804	0.690918
	18	0.93231	0.0676903	0.686013
	19	0.936431	0.0635688	0.684863
	20	0.936431	0.0635688	0.682409
	21	0.937085	0.0629147	0.679989
	22	0.937085	0.0629147	0.675827
	23	0.93758	0.06242	0.659828
	24	0.944633	0.0553674	0.631417
	25	0.944633	0.0553674	0.594884
	26	0.94598	0.0540201	0.401025
	27	0.949417	0.0505829	0.292707
	28	0.949417	0.0505829	0.204955
	29	0.954055	0.0459449	0.142908
	30	0.954055	0.0459449	0.0314503
	A1. B_without
	TS_Thr	Precision	1 - Precision	Recall
	1	0.846599	0.153401	0.503884
	2	0.852263	0.147737	0.501281
	3	0.854023	0.145977	0.49777
	4	0.85685	0.14315	0.496359
	5	0.85685	0.14315	0.496369
	6	0.861824	0.138176	0.492097
	7	0.861824	0.138176	0.492668
	8	0.861824	0.138176	0.478776
	9	0.864944	0.135056	0.478187
	10	0.868303	0.131697	0.473347
	11	0.868303	0.131697	0.470431
	12	0.868303	0.131697	0.468612
	13	0.868592	0.131408	0.466889
	14	0.868614	0.131386	0.461228
	15	0.873126	0.126874	0.46353
	16	0.873126	0.126874	0.46215
	17	0.873126	0.126874	0.457794
	18	0.873481	0.126519	0.456419
	19	0.873481	0.126519	0.452938
	20	0.873481	0.126519	0.455559
	21	0.875295	0.124705	0.451026
	22	0.875295	0.124705	0.448574
	23	0.87729	0.12271	0.427003
	24	0.877653	0.122347	0.406542
	25	0.877653	0.122347	0.374717
	26	0.877653	0.122347	0.228607
	27	0.877653	0.122347	0.164473
	28	0.878734	0.121266	0.112383
	29	0.878734	0.121266	0.0735392
	30	0.878734	0.121266	0.0242783
	Blast2GO
	B_with
	Annotation Cutoff	Precision	1 - Precision	Recall
	0	0.939	0.061	0.524
	30	0.94	0.06	0.524
	55	0.983	0.017	0.472
	70	0.994	0.006	0.343
	90	0.998	0.002	0.004

## Sheet: m2_CC (data)
Sliding threshold: propagation of predicted and true terms
	ARGOT2
	BH_with
	TS_Thr	Precision	1 - Precision	Recall
	0	0.695	0.305	0.952
	0.1	0.806	0.194	0.945
	0.2	0.822	0.178	0.944
	0.3	0.834	0.166	0.944
	0.4	0.843	0.157	0.943
	0.5	0.851	0.149	0.943
	1	0.878	0.122	0.941
	1.5	0.892	0.108	0.94
	2	0.901	0.099	0.94
	2.5	0.908	0.092	0.939
	3	0.914	0.086	0.938
	4	0.921	0.079	0.938
	5	0.927	0.073	0.937
	6	0.931	0.069	0.937
	7	0.934	0.066	0.936
	10	0.941	0.059	0.935
	20	0.953	0.047	0.931
	30	0.958	0.042	0.928
	40	0.961	0.039	0.925
	50	0.963	0.037	0.921
	60	0.964	0.036	0.919
	70	0.966	0.034	0.916
	80	0.967	0.033	0.914
	90	0.968	0.032	0.913
	100	0.969	0.031	0.911
	110	0.97	0.03	0.909
	120	0.971	0.029	0.907
	130	0.973	0.027	0.905
	140	0.973	0.027	0.903
	150	0.974	0.026	0.902
	160	0.974	0.026	0.9
	170	0.975	0.025	0.898
	180	0.975	0.025	0.896
	190	0.976	0.024	0.894
	200	0.976	0.024	0.892
	210	0.977	0.023	0.891
	220	0.977	0.023	0.888
	230	0.978	0.022	0.886
	240	0.978	0.022	0.883
	250	0.978	0.022	0.881
	260	0.979	0.021	0.879
	270	0.979	0.021	0.877
	280	0.98	0.02	0.875
	290	0.98	0.02	0.873
	300	0.98	0.02	0.871
	310	0.98	0.02	0.869
	320	0.98	0.02	0.867
	330	0.981	0.019	0.864
	340	0.981	0.019	0.862
	350	0.981	0.019	0.86
	400	0.982	0.018	0.849
	500	0.983	0.017	0.829
	600	0.984	0.016	0.8
	700	0.985	0.015	0.773
	800	0.986	0.014	0.753
	900	0.987	0.013	0.736
	1000	0.987	0.013	0.717
	1200	0.988	0.012	0.686
	1500	0.99	0.01	0.646
	2000	0.991	0.009	0.585
	3000	0.992	0.008	0.471
	4000	0.993	0.007	0.389
	5000	0.994	0.006	0.325
	6000	0.995	0.005	0.273
	7000	0.995	0.005	0.224
	8000	0.995	0.005	0.182
	9000	0.995	0.005	0.141
	10000	0.994	0.006	0.112
	15000	0.994	0.006	0.051
	20000	0.998	0.002	0.02
	B_with
	TS_Thr	Precision	1 - Precision	Recall
	0	0.966	0.034	0.856
	0.1	0.973	0.027	0.854
	0.2	0.974	0.026	0.854
	0.3	0.975	0.025	0.854
	0.4	0.975	0.025	0.854
	0.5	0.976	0.024	0.854
	1	0.977	0.023	0.853
	1.5	0.978	0.022	0.852
	2	0.979	0.021	0.851
	2.5	0.979	0.021	0.851
	3	0.979	0.021	0.85
	4	0.98	0.02	0.85
	5	0.981	0.019	0.848
	6	0.981	0.019	0.847
	7	0.982	0.018	0.847
	10	0.982	0.018	0.845
	20	0.984	0.016	0.839
	30	0.985	0.015	0.836
	40	0.986	0.014	0.833
	50	0.987	0.013	0.83
	60	0.987	0.013	0.827
	70	0.987	0.013	0.825
	80	0.988	0.012	0.823
	90	0.988	0.012	0.821
	100	0.988	0.012	0.819
	110	0.988	0.012	0.818
	120	0.989	0.011	0.816
	130	0.989	0.011	0.816
	140	0.989	0.011	0.815
	150	0.989	0.011	0.814
	160	0.99	0.01	0.812
	170	0.99	0.01	0.811
	180	0.99	0.01	0.81
	190	0.99	0.01	0.809
	200	0.99	0.01	0.808
	210	0.99	0.01	0.807
	220	0.991	0.009	0.806
	230	0.991	0.009	0.803
	240	0.991	0.009	0.802
	250	0.991	0.009	0.801
	260	0.991	0.009	0.8
	270	0.991	0.009	0.798
	280	0.991	0.009	0.797
	290	0.992	0.008	0.796
	300	0.992	0.008	0.795
	310	0.992	0.008	0.793
	320	0.992	0.008	0.792
	330	0.992	0.008	0.79
	340	0.992	0.008	0.789
	350	0.992	0.008	0.787
	400	0.993	0.007	0.781
	500	0.993	0.007	0.767
	600	0.994	0.006	0.747
	700	0.994	0.006	0.724
	800	0.994	0.006	0.707
	900	0.995	0.005	0.695
	1000	0.995	0.005	0.681
	1200	0.995	0.005	0.655
	1500	0.995	0.005	0.624
	2000	0.996	0.004	0.576
	3000	0.997	0.003	0.486
	4000	0.997	0.003	0.407
	5000	0.997	0.003	0.353
	6000	0.996	0.004	0.314
	7000	0.996	0.004	0.275
	8000	0.995	0.005	0.234
	9000	0.995	0.005	0.182
	10000	0.994	0.006	0.154
	15000	0.995	0.005	0.075
	20000	0.999	0.001	0.029
	BH_without
	TS_Thr	Precision	1 - Precision	Recall
	0	0.636	0.364	0.824
	0.1	0.717	0.283	0.783
	0.2	0.731	0.269	0.776
	0.3	0.741	0.259	0.772
	0.4	0.75	0.25	0.769
	0.5	0.758	0.242	0.764
	1	0.784	0.216	0.75
	1.5	0.802	0.198	0.74
	2	0.811	0.189	0.733
	2.5	0.819	0.181	0.726
	3	0.827	0.173	0.721
	4	0.838	0.162	0.71
	5	0.846	0.154	0.702
	6	0.851	0.149	0.695
	7	0.858	0.142	0.689
	10	0.869	0.131	0.673
	20	0.894	0.106	0.641
	30	0.905	0.095	0.616
	40	0.913	0.087	0.598
	50	0.918	0.082	0.584
	60	0.923	0.077	0.571
	70	0.926	0.074	0.561
	80	0.929	0.071	0.551
	90	0.931	0.069	0.543
	100	0.933	0.067	0.534
	110	0.935	0.065	0.528
	120	0.936	0.064	0.521
	130	0.937	0.063	0.513
	140	0.938	0.062	0.506
	150	0.939	0.061	0.501
	160	0.94	0.06	0.496
	170	0.94	0.06	0.491
	180	0.941	0.059	0.487
	190	0.942	0.058	0.481
	200	0.943	0.057	0.476
	210	0.944	0.056	0.472
	220	0.945	0.055	0.468
	230	0.946	0.054	0.463
	240	0.947	0.053	0.459
	250	0.947	0.053	0.455
	260	0.948	0.052	0.451
	270	0.949	0.051	0.447
	280	0.949	0.051	0.443
	290	0.949	0.051	0.438
	300	0.95	0.05	0.434
	310	0.95	0.05	0.432
	320	0.952	0.048	0.429
	330	0.952	0.048	0.426
	340	0.953	0.047	0.423
	350	0.953	0.047	0.422
	400	0.955	0.045	0.41
	500	0.959	0.041	0.389
	600	0.961	0.039	0.373
	700	0.963	0.037	0.359
	800	0.966	0.034	0.347
	900	0.968	0.032	0.334
	1000	0.97	0.03	0.324
	1200	0.973	0.027	0.306
	1500	0.976	0.024	0.286
	2000	0.979	0.021	0.26
	3000	0.984	0.016	0.213
	4000	0.989	0.011	0.18
	5000	0.991	0.009	0.157
	6000	0.992	0.008	0.14
	7000	0.992	0.008	0.126
	8000	0.992	0.008	0.112
	9000	0.994	0.006	0.096
	10000	0.992	0.008	0.073
	15000	0.997	0.003	0.042
	20000	0.998	0.002	0.019
	B_without
	TS_Thr	Precision	1 - Precision	Recall
	0	0.919	0.081	0.533
	0.1	0.933	0.067	0.502
	0.2	0.934	0.066	0.5
	0.3	0.935	0.065	0.498
	0.4	0.936	0.064	0.497
	0.5	0.936	0.064	0.496
	1	0.938	0.062	0.493
	1.5	0.939	0.061	0.49
	2	0.94	0.06	0.488
	2.5	0.941	0.059	0.486
	3	0.942	0.058	0.485
	4	0.943	0.057	0.484
	5	0.944	0.056	0.482
	6	0.944	0.056	0.481
	7	0.946	0.054	0.48
	10	0.947	0.053	0.478
	20	0.95	0.05	0.47
	30	0.952	0.048	0.464
	40	0.952	0.048	0.46
	50	0.953	0.047	0.457
	60	0.953	0.047	0.453
	70	0.954	0.046	0.451
	80	0.955	0.045	0.448
	90	0.955	0.045	0.446
	100	0.956	0.044	0.443
	110	0.957	0.043	0.44
	120	0.957	0.043	0.438
	130	0.958	0.042	0.435
	140	0.958	0.042	0.433
	150	0.959	0.041	0.431
	160	0.959	0.041	0.429
	170	0.959	0.041	0.427
	180	0.959	0.041	0.425
	190	0.96	0.04	0.424
	200	0.96	0.04	0.422
	210	0.96	0.04	0.419
	220	0.961	0.039	0.417
	230	0.961	0.039	0.416
	240	0.961	0.039	0.414
	250	0.961	0.039	0.413
	260	0.961	0.039	0.411
	270	0.961	0.039	0.409
	280	0.962	0.038	0.408
	290	0.962	0.038	0.406
	300	0.962	0.038	0.404
	310	0.963	0.037	0.402
	320	0.963	0.037	0.401
	330	0.963	0.037	0.4
	340	0.963	0.037	0.398
	350	0.963	0.037	0.396
	400	0.965	0.035	0.39
	500	0.966	0.034	0.375
	600	0.968	0.032	0.364
	700	0.969	0.031	0.355
	800	0.969	0.031	0.342
	900	0.97	0.03	0.332
	1000	0.972	0.028	0.323
	1200	0.973	0.027	0.308
	1500	0.974	0.026	0.284
	2000	0.975	0.025	0.257
	3000	0.979	0.021	0.216
	4000	0.981	0.019	0.177
	5000	0.985	0.015	0.158
	6000	0.984	0.016	0.141
	7000	0.986	0.014	0.132
	8000	0.986	0.014	0.118
	9000	0.986	0.014	0.105
	10000	0.985	0.015	0.091
	15000	0.982	0.018	0.05
	20000	0.976	0.024	0.019
	ARGOT
	A. B_with
	TS_Thr	Precision	1 - Precision	Recall
	1	0.925495	0.0745048	0.81433
	2	0.930782	0.069218	0.815178
	3	0.931026	0.068974	0.81386
	4	0.932029	0.0679711	0.811313
	5	0.934512	0.0654876	0.809683
	6	0.934512	0.0654876	0.809928
	7	0.934512	0.0654876	0.804675
	8	0.940876	0.0591237	0.796656
	9	0.940876	0.0591237	0.790577
	10	0.943782	0.056218	0.785835
	11	0.943782	0.056218	0.77743
	12	0.943782	0.056218	0.779281
	13	0.943782	0.056218	0.778741
	14	0.945181	0.0548192	0.773519
	15	0.945181	0.0548192	0.771295
	16	0.945181	0.0548192	0.768221
	17	0.94645	0.0535501	0.764421
	18	0.94645	0.0535501	0.76376
	19	0.94645	0.0535501	0.761628
	20	0.948627	0.0513731	0.757294
	21	0.948627	0.0513731	0.752328
	22	0.949688	0.0503119	0.744925
	23	0.950728	0.0492725	0.691408
	24	0.950728	0.0492725	0.665584
	25	0.950728	0.0492725	0.62644
	26	0.950728	0.0492725	0.466029
	27	0.950728	0.0492725	0.341915
	28	0.952497	0.047503	0.262375
	29	0.952497	0.047503	0.146571
	30	0.952497	0.047503	0.0310323
	A. B_without
	TS_Thr	Precision	1 - Precision	Recall
	1	0.898112	0.101888	0.478609
	2	0.898817	0.101183	0.472486
	3	0.900724	0.0992759	0.472024
	4	0.903286	0.0967142	0.466397
	5	0.904514	0.095486	0.463223
	6	0.904514	0.095486	0.458266
	7	0.905067	0.0949328	0.455277
	8	0.905067	0.0949328	0.44194
	9	0.907024	0.0929763	0.431522
	10	0.907024	0.0929763	0.428397
	11	0.909393	0.0906069	0.422529
	12	0.909393	0.0906069	0.415166
	13	0.909393	0.0906069	0.412547
	14	0.909393	0.0906069	0.404886
	15	0.909393	0.0906069	0.405512
	16	0.909393	0.0906069	0.398727
	17	0.910279	0.0897213	0.396582
	18	0.910279	0.0897213	0.392679
	19	0.910279	0.0897213	0.387219
	20	0.910706	0.0892935	0.384075
	21	0.910706	0.0892935	0.382044
	22	0.910706	0.0892935	0.371113
	23	0.910706	0.0892935	0.338974
	24	0.912018	0.0879817	0.318771
	25	0.912018	0.0879817	0.296134
	26	0.912541	0.0874594	0.211142
	27	0.912917	0.0870831	0.150287
	28	0.91406	0.0859402	0.12929
	29	0.91406	0.0859402	0.0908451
	30	0.91406	0.0859402	0.0237687
	Blast2GO
	B_with
	Annotation Cutoff	Precision	1 - Precision	Recall
	0	0.981	0.019	0.323
	30	0.981	0.019	0.322
	55	0.987	0.013	0.255
	70	0.994	0.006	0.147
	90	0.994	0.006	0.005
